# Supplementary material for: Targeting AI-2 quorum sensing: harnessing natural products against Streptococcus suis biofilm infection
Source: Vet Res. 2025 Feb 4;56:26. doi: 10.1186/s13567-025-01450-x (PMC11796197; doi:10.1186/s13567-025-01450-x)
Supplement: Supplementary file 1 — Additional file 1. Commercial natural products. [file 13567_2025_1450_MOESM1_ESM.xlsx]

## Sheet: Commercial natural products
Molecule Name	CAS	MW
Taurochenodeoxycholic acid	516-35-8	499.7
Acetylursolic acid	7372-30-7	498.753
3-O-Acetyloleanolic acid	4339-72-4	498.753
Euphohelioscopin A	87064-61-7	498.666
Angeloylisogomisin O	83864-70-4	498.578
Deacetylnimbin	18609-16-0	498.578
2,3-Dihydro-3α-methoxynimbolide	1607828-35-2	498.578
Angeloylgomisin O	83864-69-1	498.578
Strictosamide	23141-25-5	498.538
Vincosamide	23141-27-7	498.538
6-O-Vanilloylajugol	124168-04-3	498.488
Tebipenem pivoxil	161715-24-8	497.63
Stephavanine	33116-33-5	497.506
Ertapenem sodium	153773-82-1	497.5
3-Acetoxy-11-ursen-28,13-olide	35959-08-1	496.737
Wilforlide A acetate	84104-80-3	496.737
Coronalolide methyl ester	268214-50-2	496.693
Paniculoside II	60129-64-8	496.603
Andropanoside	82209-72-1	496.603
10-O-Vanilloylaucubin	193969-08-3	496.472
Halofuginone (hydrobromide)	64924-67-0	495.59
18-Hydroxytritriacontan-16-one	97191-42-9	494.893
ent-Labda-8(17),13-dien-16,15-olid- 19-oic acid glucosyl ester	919120-78-8	494.587
ent-9-Hydroxy-15-oxokaur-16-en- 19-oic acid β-D-glucopyranosyl ester	81263-96-9	494.587
14-Deoxy-11,12-didehydroandrographiside	141973-41-3	494.587
Paniculoside III	60129-65-9	494.587
7-O-Acetylneocaesalpin N	1309079-08-0	494.544
6-Epiharpagoside	1151862-67-7	494.5
Salvianolic acid A	96574-01-5	494.45
Minocycline (hydrochloride)	13614-98-7	493.94
Epothilone A	152044-53-6	493.66
Cefmetazole (sodium)	56796-39-5	493.52
n-Tritriacontan-16,18-dione	24514-86-1	492.877
Sanggenol P	1351931-30-0	492.618
Artemyriantholide D	421558-76-1	492.618
Caesalmin E	204185-91-1	492.571
Taxuspine W	181309-92-2	492.571
Massonianoside B	188300-19-8	492.528
Schizandriside	71222-06-5	492.528
Globularin	1399-49-1	492.484
6-O-Cinnamoylcatalpol	136807-41-5	492.484
Antiarol rutinoside	261351-23-9	492.481
Yixingensin	158642-42-3	492.441
3,8-Di-O-methylellagic acid 2-O-glucoside	51803-68-0	492.397
Aglinin A	246868-97-3	490.73
Secaubrytriol	925932-10-1	490.73
Cycloastragenol	84605-18-5	490.72
Macrocarpal I	179388-54-6	490.643
Macrocarpal J	179603-47-5	490.643
Drevogenin A	10163-83-4	490.643
3'-Geranyl-3-prenyl-2',4',5,7-tetrahydroxyflavone	1334309-44-2	490.602
Dibenzoyl Thiamine	299-88-7	490.57
Adenanthin	111917-59-0	490.555
Lethedoside A	221289-20-9	490.468
Andrographidine E	113963-41-0	490.468
6''-O-Acetylastragalin	118169-27-0	490.425
2''-Acetylastragalin	1206734-95-3	490.425
Docosyl caffeate	28593-92-2	488.758
Phellochin	115334-04-8	488.758
Methyl eichlerianate	56421-12-6	488.758
2α,3α,23-Trihydroxyolean-12-en-28-oic acid	102519-34-6	488.714
Tormentic acid	13850-16-3	488.714
Uncargenin C	152243-70-4	488.714
Euscaphic acid	53155-25-2	488.714
2α,24-Dihydroxyursolic acid	143839-02-5	488.714
2α,3α,24-Trihydroxyolean-12-en-28-oic acid	150821-16-2	488.714
2α,3α,24-Trihydroxyurs-12-en-28-oic acid	89786-83-4	488.714
Esculentic acid	103974-74-9	488.714
Uncaric acid	123135-05-7	488.714
Gardenoin J	1345109-46-7	488.714
Arjunolic acid	465-00-9	488.714
2-Epitormentic acid	119725-19-8	488.714
Arjunic acid	31298-06-3	488.714
Rotundic acid	20137-37-5	488.714
Barbinervic acid	64199-78-6	488.714
3,4-seco-Olean-12-en-4-ol-3,28-dioic acid	182249-69-0	488.714
Asiatic acid	464-92-6	488.7
Alboctalol	62394-00-7	488.499
Citicoline	987-78-0	488.32
Karavilagenin A	912329-03-4	486.785
Glycerol 1-(26-hydroxyhexacosanoate)	177602-14-1	486.783
3,27-Dihydroxy-20(29)-lupen -28-oic acid methyl ester	263844-79-7	486.742
23-Deoxojessic acid	215609-93-1	486.742
Methyl lycernuate A	56218-46-3	486.742
Quillaic acid	631-01-6	486.698
Ceanothic acid	21302-79-4	486.698
Quinovic acid	465-74-7	486.698
3-Hydroxy-12-oleanene-23,28-dioic acid	226562-47-6	486.698
Actinidic acid	341971-45-7	486.698
2-Oxopomolic acid	54963-52-9	486.698
Gardenolic acid B	108864-53-5	486.698
Cimigenol-3-one	31222-32-9	486.698
Rotundanonic acid	173357-19-2	486.698
2α,19α-Dihydroxy-3-oxo-urs-12-en-28-oic acid	176983-21-4	486.698
Eucalyptone	172617-99-1	486.611
Macrocarpal N	221899-21-4	486.611
Stauntosaponin A	1417887-91-2	486.611
Methyl 6-hydroxyangolensate	22255-07-8	486.567
Jaceidin triacetate	14397-69-4	486.436
11-Hydroxycodaphniphylline	1186496-68-3	485.713
Chlorouvedalin	24694-80-2	484.935
Phlegmanol C	1260-05-5	484.769
3-Acetoxy-24-hydroxydammara-20,25-diene	143519-04-4	484.769
Fupenzic acid	119725-20-1	484.682
Darutoside	59219-65-7	484.636
Creticoside C	53452-34-9	484.636
2,6,16-Kauranetriol 2-O-β-D-allopyranoside	195735-16-1	484.636
2,16,19-Kauranetriol 2-O-β-D-allopyranoside	195723-38-7	484.636
ent-Labda-8(17),13Z-diene- 15,16,19-triol 19-O-glucoside	1245636-01-4	484.636
Suavioside A	133740-37-1	484.636
Angeloyl-(+)-gomisin K3	1023744-69-5	484.595
Myricanol triacetate	34509-52-9	484.551
5'-Prenylaliarin	1246926-09-9	484.551
Evodol	22318-10-1	484.508
Nicergoline	27848-84-6	484.39
Uridine triphosphate	63-39-8	484.14
Bekanamycin	4696-76-8	483.51
Azlocillin (sodium salt)	37091-65-9	483.47
Corollin	63461-31-4	483.346
24-Methylenecycloartanol acetate	1259-94-5	482.797
β-Amyrenonol acetate	5356-56-9	482.754
Marsformoxide B	2111-46-8	482.754
Coronalolide	268214-51-3	482.666
Sugeroside	41743-57-1	482.62
Raltegravir (potassium salt)	871038-72-1	482.51
4-Hydroxy-3-methoxyphenol 1-O-(6-O-syringoyl)glucoside	426821-85-4	482.445
Catalposide	6736-85-2	482.445
4-Hydroxy-2-methoxyphenol 1-O-(6-O-syringoyl)glucoside	945259-61-0	482.445
Silibinin	22888-70-6	482.44
Isosilybin	72581-71-6	482.44
Triumbelletin	131559-54-1	482.407
Picrasidine T	113808-03-0	481.536
Tetracycline (hydrochloride)	64-75-5	480.9
Brassinolide	72962-43-7	480.68
Jolkinol A	62820-11-5	480.607
Demethylzeylasteral	107316-88-1	480.607
Paniculoside I	60129-63-7	480.604
Neoandrographolide	27215-14-1	480.604
Acevaltrate	25161-41-5	480.517
Albiflorin	39011-90-0	480.46
Paeoniflorin	23180-57-6	480.46
Myricetin 3-O-galactoside	15648-86-9	480.386
11-O-Galloylbergenin	82958-44-9	480.386
4-O-Galloylbergenin	82958-45-0	480.386
Cytochalasin B	14930-96-2	479.622
Fumitremorgin B	12626-17-4	479.581
Miconazole (nitrate)	22832-87-7	479.14
Rhodamine B	81-88-9	479.024
Methacycline (hydrochloride)	3963-95-9	478.88
Trilobatin 2''-acetate	647853-82-5	478.457
Nyasicoside	111518-94-6	478.457
Persicoside	28978-03-2	478.457
Kelampayoside A	87562-76-3	478.454
Mearnsitrin	30484-88-9	478.413
Isorhamnetin 3-O-glucoside	5041-82-7	478.413
Miquelianin	22688-79-5	478.36
Cefotaxime (sodium salt)	64485-93-4	477.45
Gentiside B	1225022-67-2	476.747
Panaxatriol	32791-84-7	476.73
Cefazolin (sodium)	27164-46-1	476.49
Agrimonolide 6-O-glucoside	126223-29-8	476.485
Angeflorin	57498-69-8	476.441
Cirsimarin	13020-19-4	476.441
Pivmecillinam (hydrochloride)	32887-03-9	476.03
Cloxacillin (sodium monohydrate)	7081-44-9	475.88
Flucloxacillin sodium	1847-24-1	475.85
Leupeptin (hemisulfate)	103476-89-7	475.59
20S,24R-Epoxydammara-12β,25-diol-3-one	25279-15-6	474.731
Shoreic acid	21671-00-1	474.731
Eichlerianic acid	56421-13-7	474.731
Lyclaninol	53755-76-3	474.731
Piscidinol A	100198-09-2	474.731
Tetrahydroxysqualene	1043629-23-7	474.731
Eicosyl ferulate	133882-79-8	474.731
Psidial A	1207181-35-8	474.602
Guajadial	959860-49-2	474.602
4,5-Diepipsidial A	1219603-97-0	474.602
Psiguadial D	1402066-95-8	474.602
Guajadial B	1414455-03-0	474.602
Epiguajadial B	1411629-26-9	474.602
Methylprednisolone succinate	2921-57-5	474.54
(+)-Puerol B 2"-O-glucoside	868409-19-2	474.469
Cichoric Acid	6537-80-0	474.37
20,24-Epoxy-24-methoxy- 23(24-25)abeo-dammaran-3-one	1020074-97-8	472.758
3-Epicorosolic acid	52213-27-1	472.715
Scutellaric acid	102919-76-6	472.715
Ganodermanontriol	106518-63-2	472.715
3-Epimaslinic acid	26563-68-8	472.715
Rubifolic acid	80489-65-2	472.715
20-Hydroxy-3-oxolupan-28-oic acid	93372-87-3	472.715
Alphitolic acid	19533-92-7	472.715
Lycernuic acid A	53755-77-4	472.715
Odoratone	16962-90-6	472.715
Bourjotinolone A	6985-35-9	472.715
Hispidone	73891-72-2	472.715
Wilforol C	168254-95-3	472.715
Triptotriterpenic acid A	84108-17-8	472.715
3,22-Dihydroxyolean-12-en-29-oic acid	808769-54-2	472.715
Triptocallic acid D	201534-09-0	472.715
Triptocallic acid A	190906-61-7	472.715
27-Hydroxymangiferolic acid	17983-82-3	472.715
Salaspermic acid	71247-78-4	472.715
Echinocystic acid	510-30-5	472.7
Corosolic acid	4547-24-4	472.7
Maslinic acid	4373-41-5	472.7
Hederagenin	465-99-6	472.7
Macrocarpal B	142698-60-0	472.627
Macrocarpal A	132951-90-7	472.627
Macrocarpal D	142647-71-0	472.627
Macrocarpal E	142628-54-4	472.627
Macrocarpal H	179388-53-5	472.627
Macrocarpal L	327601-97-8	472.627
Macrocarpal K	218290-59-6	472.627
Macrocarpal O	327622-65-1	472.627
Limonol	989-61-7	472.54
Eugenol rutinoside	138772-01-7	472.494
Pemetrexed (disodium)	150399-23-8	471.37
Epifriedelanol acetate	2259-07-6	470.786
Tetrahymanol acetate	2130-22-5	470.786
Glyceryl hexacosanoate	127098-14-0	470.783
1-Dehydroxy-23-deoxojessic acid	149252-87-9	470.742
5,19-Epoxy-25-methoxycucurbita-6,23-dien-3-ol	81910-39-6	470.742
Hyptadienic acid	128397-09-1	470.699
Sculponeatic acid	1169806-02-3	470.699
Kadsuric acid	62393-88-8	470.699
Hederagonic acid	466-01-3	470.699
22-Hydroxy-3-oxo-12-ursen-30-oic acid	173991-81-6	470.699
Karavilagenin D	934739-29-4	470.699
28-Hydroxy-3-oxoolean-12-en-29-oic acid	381691-22-1	470.699
27-Hydroxymangiferonic acid	5132-66-1	470.699
23-Hydroxymangiferonic acid	232266-08-9	470.699
Camaldulenic acid	71850-15-2	470.699
Virgatic acid	14356-51-5	470.699
3,4-Secolupa-4(23),20(29)-diene-3,28-dioic acid	36138-41-7	470.699
18β-Glycyrrhetinic acid	471-53-4	470.68
11α,12α-Epoxy-3β,23-dihydroxy- 30-norolean-20(29)-en-28,13β-olide	186140-36-3	470.655
12-Demethylneocaesalpin F	1228964-10-0	470.568
Seneganolide	301530-12-1	470.524
Limonin	1180-71-8	470.51
Moluccanin diacetate	121700-27-4	470.437
Plumieride	511-89-7	470.434
Dimenhydrinate	523-87-5	469.96
Codaphniphylline	14694-15-6	469.714
Yunnandaphninine G	1042143-83-8	469.714
Taraxasterol acetate	6426-43-3	468.77
δ-Amyrin acetate	51361-60-5	468.77
Bauerenol acetate	17020-04-1	468.77
α-Amyrin acetate	863-76-3	468.77
Simiarenol acetate	4965-99-5	468.77
Dammaradienyl acetate	52914-31-5	468.77
Sorghumol acetate	90582-47-1	468.77
Taraxeryl acetate	2189-80-2	468.77
β-Amyrin acetate	1616-93-9	468.77
Glutinol acetate	6426-44-4	468.77
Lupeol acetate	1617-68-1	468.77
Ganoderic acid DM	173075-45-1	468.683
Meliasenin B	1221262-77-6	468.683
Semialactone	366450-46-6	468.683
2,16-Kauranediol 2-O-β-D-allopyranoside	474893-07-7	468.636
Maoyerabdosin	90468-72-7	468.549
Jangomolide	93767-25-0	468.508
Gyrophoric acid	548-89-0	468.421
Tobramycin	32986-56-4	467.51
Deoxycytidine triphosphate	2056-98-6	467.16
Loteprednol Etabonate	82034-46-6	466.95
Sendanolactone	64929-59-5	466.667
5,7,4'-Trihydroxy-3,6-dimethoxy -3',5'-diprenylflavone	1246926-08-8	466.536
Staurosporine	62996-74-1	466.53
Benfotiamine	22457-89-2	466.45
6-O-p-Hydroxybenzoylaucubin	1016987-87-3	466.446
Agnuside	11027-63-7	466.446
Heraclenol 3'-O-glucoside	32207-10-6	466.446
(2S,3S)-(-)-Glucodistylin	129212-92-6	466.402
Taxifolin 3'-O-glucoside	31106-05-5	466.402
Glycocholic acid	475-31-0	465.62
Ponasterone A	13408-56-5	464.648
Pristimerin	1258-84-0	464.64
3α-Cinnamoyloxypterokaurene L3	79406-13-6	464.607
Isogarciniaxanthone E	659747-28-1	464.564
Garciniaxanthone E	173294-74-1	464.564
Parvifolixanthone A	906794-56-7	464.564
Hesperetin 5-O-glucoside	69651-80-5	464.43
Phlorigidoside B	288248-46-4	464.427
Isoquercitrin	21637-25-2	464.38
Gentiside J	1238837-50-7	462.719
Axillaridine A	128255-16-3	462.681
Rhuscholide A	944804-58-4	462.679
Latisxanthone C	197447-32-8	462.548
7-O-Acetylbonducellpin C	197781-86-5	462.545
Eupalinolide I	1402067-84-8	462.501
Valerosidate	29505-31-5	462.499
Exoticin	13364-94-8	462.458
Farrerol 7-O-glucoside	885044-12-2	462.458
Salviaplebeiaside	1236273-88-3	462.458
5,8,4'-Trihydroxy-7-methoxyflavone 8-O-glucoside	710952-13-9	462.414
Homoplantaginin	17680-84-1	462.4
3-O-Methylducheside A	62218-23-9	462.37
Scutellarin	27740-01-8	462.36
Echinulin	1859-87-6	461.653
Clindamycin (hydrochloride)	21462-39-5	461.44
Lincomycin (hydrochloride hydrate)	7179-49-9	461.01
Chlorovaltrate K	96801-92-2	460.957
5-Pentacosylresorcinol	70110-61-1	460.791
Thiamine pyrophosphate	154-87-0	460.77
Cabraleadiol	67253-01-4	460.747
Dammar-20(21)-ene-3β,24,25-triol	55050-69-6	460.747
Cycloartane-3β,24,25-triol	57576-29-1	460.747
3-Epicabraleadiol	19942-04-2	460.747
Cycloartane-3,24,25-triol	57586-98-8	460.747
Panaxadiol	19666-76-3	460.73
(20S)-Protopanaxadiol	30636-90-9	460.73
Eicosanyl caffeate	28593-90-0	460.704
7,4'-Di-O-methylapigenin 5-O-glucoside	197018-71-6	460.442
Andrographidine C	113963-39-6	460.442
Oxytetracycline	79-57-2	460.43
Blasticidin S hydrochloride	3513-03-9	458.9
Ocotillone	22549-21-9	458.731
Dihydroniloticin	115334-05-9	458.731
24,25-Dihydroxydammar-20-en-3-one	63543-53-3	458.731
Cabraleone	35761-54-7	458.731
Lycoclavanol	13956-51-9	458.731
21-Episerratriol	24513-57-3	458.731
Serratriol	13956-52-0	458.731
Soyasapogenol B	595-15-3	458.731
24,25-Dihydroxycycloartan-3-one	155060-48-3	458.731
12-Ursene-3,16,22-triol	1242085-06-8	458.731
20,24-Dihydroxydammar-25-en-3-one	75069-59-9	458.731
Rubiarbonol B	130288-60-7	458.731
21,24β-Epoxycycloartane-3β,25-diol	125305-73-9	458.731
23-Hydroxybetulin	84414-40-4	458.731
14,17-Epidioxy-28-nor-15-taraxerene-2,3-diol	66107-60-6	458.688
15-Deoxoeucosterol	81241-53-4	458.688
Cabraleahydroxylactone acetate	35833-70-6	458.688
2'-O-Methylperlatolic acid	38968-07-9	458.557
Cinobufotalin	1108-68-5	458.54
Gallocatechin gallate	5127-64-0	458.382
(-)-Epigallocatechin Gallate	989-51-5	458.37
Topotecan (Hydrochloride)	119413-54-6	457.91
Amygdalin	29883-15-6	457.43
Triptohypol F	268541-26-0	456.759
Niloticin	115404-57-4	456.715
Alstonic acid A	1159579-44-8	456.715
3β-Hydroxylanosta-9(11),24Z-dien-26-oic acid	129724-83-0	456.715
Richenoic acid	134476-74-7	456.715
Bryonolic acid	24480-45-3	456.715
Secaubryenol	925932-08-7	456.715
3,21-Dihydroxy-14-serraten-16-one	24513-51-7	456.715
Momordicoside I aglycone	81910-41-0	456.715
Pyrocincholic acid methyl ester	107160-24-7	456.715
3-Epikatonic acid	76035-62-6	456.715
α-Boswellic acid	471-66-9	456.715
Masticadienolic acid	472-30-0	456.715
Melilotigenin C	188970-21-0	456.715
Dulcioic acid	78516-69-5	456.715
Mangiferolic acid	4184-34-3	456.715
Isomangiferolic acid	13878-92-7	456.715
Lupeolic acid	87355-32-6	456.715
16-Deoxysaikogenin F	57475-62-4	456.715
β-Peltoboykinolic acid	24778-48-1	456.715
Polpunonic acid	33600-93-0	456.715
Lucidadiol	252351-95-4	456.715
Morolic acid	559-68-2	456.715
Oleanolic Acid	508-02-1	456.7
Betulinic acid	472-15-1	456.7
Ursolic acid	77-52-1	456.7
3-Dehydro-15-deoxoeucosterol	81678-46-8	456.672
3-Isomangostin hydrate formate	925705-36-8	456.497
Prerubialatin	1667718-89-9	456.456
Acetylepipodophyllotoxin	1180-35-4	456.453
2',5,6',7-Tetraacetoxyflavanone	80604-17-7	456.41
15-Demethylplumieride	132586-69-7	456.407
Primaquine (Diphosphate)	63-45-6	455.34
alpha-Spinasterol acetate	4651-46-1	454.743
Ursonic acid	6246-46-4	454.699
Oleanonic acid	17990-42-0	454.699
3β-Hydroxyurs-11-en-28,13-olide	35959-05-8	454.699
Alstonic acid B	1159579-45-9	454.699
Coccinic acid	107783-45-9	454.699
Ganoderiol F	114567-47-4	454.699
24,25-Epoxytirucall-7-en-3,23-dione	890928-81-1	454.699
Moronic acid	6713-27-5	454.699
Melilotigenin B	91269-84-0	454.699
3-Oxotirucalla-7,24-dien-21-oic acid	82464-35-5	454.699
Wedelobatin A	1589488-34-5	454.699
Wilforlide A	84104-71-2	454.68
Betulonic acid	4481-62-3	454.68
Macrocarpal C	142628-53-3	454.612
Daturataturin A aglycone	904665-71-0	454.612
Dodoviscin H	1372527-39-3	454.525
ε-Viniferin	62218-08-0	454.484
Nafcillin (sodium monohydrate)	7177-50-6	454.47
Aflavarin	144429-67-4	454.438
prim-O-Glucosylangelicain	85889-15-2	454.435
Kaempferol tetraacetate	16274-11-6	454.394
Sambutoxin	160047-56-3	453.627
10-Hydroxyneoline	132362-42-6	453.581
GW 501516	317318-70-0	453.5
Danofloxacin (mesylate)	119478-55-6	453.48
Cefixime	79350-37-1	453.45
22-Dehydroclerosteryl acetate	28594-00-5	452.727
Ganoderic acid SZ	865543-37-9	452.683
Wedelobatin B	1589488-35-6	452.683
8α-Hydroxylabda-13(16),14-dien -19-yl p-hydroxycinnamate	117254-98-5	452.64
28-Deoxonimbolide	126005-94-5	452.552
2'-O-Methylkurarinone	270249-38-2	452.552
Forskolin J	81873-08-7	452.55
Pierreione B	1292766-21-2	452.509
5,7,3',4'-Tetrahydroxy- 3-methoxy-8,5'-diprenylflavone	1353676-65-9	452.509
5,7,3',4'-Tetrahydroxy- 3-methoxy-8-geranylflavone	1605304-56-0	452.509
5-O-Methylvisammioside	84272-85-5	452.45
Vitamin K1	84-80-0	450.7
Tripterin	34157-83-0	450.61
Sofalcone	64506-49-6	450.52
Asebotin	11075-15-3	450.447
Isoastilbin	54081-48-0	450.403
Sinensin	28189-90-4	450.403
Eriodictyol 7-O-glucoside	38965-51-4	450.403
Taxifolin 7-O-rhamnoside	137592-12-2	450.4
Astilbin	29838-67-3	450.39
Tedizolid (phosphate)	856867-55-5	450.32
Glycoursodeoxycholic acid	64480-66-6	449.636
Glycochenodeoxycholic acid	640-79-9	449.62
Cefoxitin (sodium)	33564-30-6	449.43
Stigmastane-3β,5α,6β-triol	20835-91-0	448.736
ent-3β-Cinnamoyloxykaur-16-en-19-oic acid	79406-10-3	448.608
Bakkenolide IIIa	915289-60-0	448.583
11,12-Di-O-acetyltenacigenin B	857897-01-9	448.561
Lophanthoidin B	120462-42-2	448.518
Atractyloside A	126054-77-1	448.5
Uvedalin	24694-79-9	448.474
Trifolin	23627-87-4	448.387
Isoorientin	4261-42-1	448.38
Astragalin	480-10-4	448.38
Quercitrin	522-12-3	448.38
Ducheside A	176665-78-4	448.343
Ampiroxicam	99464-64-9	447.46
3,7,16-Trihydroxystigmast-5-ene	289056-24-2	446.72
α-Tocopherolquinone	7559-04-8	446.72
Methyl pseudolarate B	82508-34-7	446.502
7-O-Acetyl-4-O-demethylpolysyphorin	89706-39-8	446.502
Epiyangambin	24192-64-1	446.502
Yangambin	13060-14-5	446.502
Ceftibuten (dihydrate)	118081-34-8	446.46
Sissotrin	5928-26-7	446.415
Daphylloside	14260-99-2	446.412
Calycosin-7-O-β-D-glucoside	20633-67-4	446.4
Glycitin	40246-10-4	446.4
Cefuroxime (sodium)	56238-63-2	446.37
Baicalin	21967-41-9	446.36
2-Hydroxydiplopterol	1193250-54-2	444.748
Schleicheol 2	256445-68-8	444.748
Dammarenediol II	14351-29-2	444.748
Zeorin	22570-53-2	444.748
Schleicheol 1	256445-66-6	444.748
26-Nor-8-oxo-α-onocerin	125124-68-7	444.704
6-O-Methylcerevisterol	126060-09-1	444.704
Econazole (nitrate)	24169-02-6	444.7
3β,5α,9α-Trihydroxyergosta-7,22-dien-6-one	88191-14-4	444.66
Menaquinone-4	863-61-6	444.65
Curcumaromin A	1810034-38-8	444.576
Curcumaromin C	1810034-40-2	444.576
Curcumaromin B	1810034-39-9	444.576
Bufotalin	471-95-4	444.573
Asperglaucide	56121-42-7	444.535
5-Acetoxymatairesinol dimethyl ether	74892-45-8	444.486
Serratenediol	2239-24-9	442.732
Cycloart-25-ene-3β,24-diol	10388-48-4	442.732
Lup-20(29)-ene-3α,23-diol	32451-85-7	442.732
Glochidiol	6610-56-6	442.732
Dipterocarpol	471-69-2	442.732
α-Onocerin	511-01-3	442.732
21-Episerratenediol	1449-06-5	442.732
Cycloart-23-ene-3β,25-diol	14599-48-5	442.732
Uvaol	545-46-0	442.732
3-Epiglochidiol	29028-10-2	442.732
Erythrodiol	545-48-2	442.732
Myricadiol	17884-88-7	442.732
Olean-12-ene-3,24-diol	119318-15-9	442.732
29-Hydroxyfriedelan-3-one	39903-21-4	442.732
Olean-12-ene-3β,11α-diol	5282-14-4	442.732
Lup-20(29)-ene-2α,3β-diol	61448-03-1	442.732
Hennadiol	20065-99-0	442.732
Lup-20(29)-ene-3β,23-diol	163060-07-9	442.732
Friedelin 3,4-lactone	29621-75-8	442.732
Triptocalline A	201534-10-3	442.645
Cinobufagin	470-37-1	442.54
Mulberrofuran H	89199-99-5	442.473
Rubioncolin C	132242-52-5	442.473
(+)-Pinoresinol diacetate	32971-25-8	442.47
(-)-Epicatechin gallate	1257-08-5	442.37
Oxacillin (sodium monohydrate)	7240-38-2	441.43
Folic acid	59-30-3	441.4
24-Methylenecycloartan-3β-ol	1449-09-8	440.759
24,25-Epoxydammar-20(21)-en-3-one	63543-52-2	440.716
Ganoderol B	104700-96-1	440.716
Glochidonol	23963-54-4	440.716
25-Hydroxycycloart-23-en-3-one	148044-47-7	440.716
30-Hydroxylup-20(29)-en-3-one	72944-06-0	440.716
β-Amyrenonol	38242-02-3	440.716
Mupinensisone	152253-67-3	440.716
30-Oxolupeol	64181-07-3	440.716
30-Oxopseudotaraxasterol	160481-71-0	440.716
Canophyllal	14440-40-5	440.716
Betulinaldehyde	13159-28-9	440.7
Pachysamine M	1253202-75-3	440.675
1-Norbetulonic acid	214150-74-0	440.672
3-Epiakebonoic acid	104777-61-9	440.672
Sculponeatin O	1169806-00-1	440.629
Deacetylnimbinene	78916-55-9	440.541
8-Isomulberrin hydrate	1432063-35-8	440.498
Kushenol L	101236-50-4	440.498
Kushenol X	254886-77-6	440.498
erythro-Guaiacylglycerol β-threo-syringylglycerol ether	1313434-74-0	440.451
Ginkgolide C	15291-76-6	440.4
24-Methylenecycloartanone	1449-08-7	438.744
Ganoderol A	104700-97-2	438.7
Olean-12-ene-3,11-dione	2935-32-2	438.7
Deoxyflindissone	107176-31-8	438.7
Isovouacapenol C	455255-15-9	438.569
Licorisoflavan A	129314-37-0	438.569
Leachianone A	97938-31-3	438.525
11β-Hydroxycedrelone	283174-18-5	438.525
Kurarinone	34981-26-5	438.525
Maackiaflavanone	156162-10-6	438.525
Doripenem (monohydrate)	364622-82-2	438.52
Morusinol	62949-93-3	438.482
Furowanin A	911004-72-3	438.482
Millewanin G	874303-33-0	438.482
Millewanin H	874303-34-1	438.482
Dihydroxyaflavinine	76410-56-5	437.628
Neoline	466-26-2	437.582
N1,N10-Bis(p-coumaroyl)spermidine	114916-05-1	437.544
Walsuralactam A	1370556-82-3	437.541
Meropenem (trihydrate)	119478-56-7	437.51
Sitafloxacin (hydrate)	163253-35-8	436.84
Ganoderal A	104700-98-3	436.684
Spiratisanin A	1902173-16-3	436.64
Spiratisanin B	1902173-19-6	436.64
Spiratisanin C	1902173-22-1	436.64
Estropipate	7280-37-7	436.56
Echitovenidine	7222-35-7	436.556
Forskolin G	473981-11-2	436.55
Artocarpin	7608-44-8	436.509
Phlorizin	60-81-1	436.419
Trilobatin	4192-90-9	436.419
Glochicoccin D	927812-23-5	436.419
Catechin 3-rhamnoside	103630-03-1	436.419
Taxifolin 3-O-xyloside	40672-47-7	436.376
Erigeside I	224824-74-2	436.376
Aztreonam	78110-38-0	435.43
TBB	17374-26-4	434.71
Lophanthoidin F	120462-46-6	434.534
Rosthornin B	125181-21-7	434.534
Trichokaurin	23811-50-9	434.534
Dexamethasone (acetate)	1177-87-3	434.5
Rocaglaol	147059-46-9	434.494
Vernolide B	618860-58-5	434.491
Secologanin dimethyl acetal	77988-07-9	434.444
6-O-Caffeoylarbutin	136172-60-6	434.403
Isohemiphloin	3682-02-8	434.403
Prunin	529-55-5	434.403
Reynoutrin	549-32-6	434.36
Avicularin	572-30-5	434.36
Guaijaverin	22255-13-6	434.36
Paspalinine	63722-91-8	433.552
Dihydroepistephamiersine 6-acetate	57361-74-7	433.506
Octadecyl caffeate	69573-60-0	432.649
16-Acetoxy-7-O-acetylhorminone	269742-39-4	432.518
Niranthin	50656-77-4	432.518
Gelomulide N	1005212-02-1	432.518
De-4'-O-methylyangambin	149250-48-6	432.475
Pseudolaric Acid B	82508-31-4	432.46
3',4',5',3,5,6,7-Heptamethoxyflavone	17245-30-6	432.431
3,5,7,8,3',4',5'-Heptamethoxyflavone	21634-52-6	432.431
6-Ethoxygeniposide	1264496-61-8	432.428
Afzelin	482-39-3	432.388
Vitexin	3681-93-4	432.388
Apigenin 5-O-glucoside	28757-27-9	432.388
Anthraglycoside B	23313-21-5	432.388
Kaempferol 7-O-rhamnoside	20196-89-8	432.388
Griselinoside	71035-06-8	432.385
Sophoricoside	152-95-4	432.38
Isovitexin	38953-85-4	432.38
Genistin	529-59-9	432.38
Apigenin 7-glucoside	578-74-5	432.38
Rivulobirin B	194145-29-4	432.347
10-Undecenoic acid (zinc salt)	557-08-4	431.91
Peimine	23496-41-5	431.65
Pseurotin A	58523-30-1	431.446
7α-Hydroxysitosterol	34427-61-7	430.721
Stigmast-4-ene-3β,6β-diol	113626-76-9	430.721
(+)-α-Tocopherol	59-02-9	430.71
Ergosta-5,24(28)-diene-3,7,16-triol	289054-34-8	430.677
Cerevisterol	516-37-0	430.677
Eichlerialactone	2202-01-9	430.633
Sodium cholate	361-09-1	430.565
Odonicin	51419-51-3	430.503
9-O-Acetyl-4,4'-di-O-methyllariciresinol	73354-15-1	430.503
Hypophyllanthin	33676-00-5	430.503
Sesartemin	77394-27-5	430.459
Episesartemin A	77449-31-1	430.459
Artemetin acetate	95135-98-1	430.415
Sipeimine	61825-98-7	429.64
Peiminine	18059-10-4	429.64
Stachybotramide	149598-71-0	429.561
Pefloxacin (mesylate)	70458-95-6	429.46
Friedelanol	5085-72-3	428.748
Cycloartanol	4657-58-3	428.748
Tetrahymanol	2130-17-8	428.748
Stigmastane-3,6-dione	22149-69-5	428.705
6β-Hydroxystigmast-4-en-3-one	36450-02-9	428.705
7α-Hydroxystigmasterol	64998-19-2	428.705
7-Oxo-β-sitosterol	2034-74-4	428.705
29-Norcycloart-23-ene-3,25-diol	115040-04-5	428.705
Stigmasta-4,22-diene-3β,6β-diol	167958-89-6	428.705
29-Nor-20-oxolupeol	19891-85-1	428.705
Ketohakonanol	18004-20-1	428.705
Ergosterol peroxide	2061-64-5	428.661
3-Oxo-21α-methoxy-24,25,26,27- tetranortirucall-7-ene-23(21)-lactone	1260173-73-6	428.617
Stachartin A	1978388-54-3	428.574
Isocarapanaubine	17391-09-2	428.489
1-Isomangostin hydrate	26063-95-6	428.487
3-Isomangostin hydrate	26063-96-7	428.487
Ptelatoside B	90852-99-6	428.44
5,7-Diacetoxy-3,4',8-trimethoxyflavone	5128-43-8	428.399
Ranolazine	95635-55-5	427.54
Pemetrexed	137281-23-3	427.41
Adenosine 5'-diphosphate	58-64-0	427.2
Simiarenol	1615-94-7	426.732
5-Glutinen-3β-ol	545-24-4	426.732
Friedelin	559-74-0	426.732
13(18)-Oleanen-3-ol	508-04-3	426.732
Pseudotaraxasterol	464-98-2	426.732
β-Amyrin	559-70-6	426.732
Cycloeucalenol	469-39-6	426.732
Sorghumol	90582-44-8	426.732
Taraxerol	127-22-0	426.732
Hop-17(21)-en-3β-ol	564-14-7	426.732
Epitaraxerol	20460-33-7	426.732
Fern-7-en-19α-ol	70588-12-4	426.732
(2Z,6Z,10E,14E,18E)-Farnesylfarnesol	90695-03-7	426.732
Filicenol B	145103-37-3	426.732
Tetrahymanone	17822-06-9	426.732
Lupeol	545-47-1	426.72
Buxbodine D	390362-53-5	426.692
Stigmast-4-ene-3,6-dione	23670-94-2	426.689
6-Hydroxystigmasta-4,22-dien-3-one	36450-01-8	426.689
21αH-24-Norhopa-4(23),22(29)-diene-3β,6β-diol	194613-74-6	426.689
Scoparinol	130838-00-5	426.602
Vindorosine	5231-60-7	426.517
11,12-De(methylenedioxy)danuphylline	888482-17-5	426.473
Rauvoyunine B	1414883-82-1	426.473
Mangostanol	184587-72-2	426.471
(-)-Praeruptorin B	4970-26-7	426.471
Paucinervin A	1243249-16-2	426.471
Onitisin 2'-O-glucoside	62043-53-2	426.468
Epipterosin L 2'-O-glucoside	61117-89-3	426.468
11-Hydroxytephrosin	72458-85-6	426.427
Peucedanol 3'-O-glucoside	65891-61-4	426.424
Peucedanol 7-O-glucoside	65853-04-5	426.424
Toltrazuril	69004-03-1	425.38
15-Nonacosanol	2764-81-0	424.801
δ-Amyrone	20248-08-2	424.716
Taraxerone	514-07-8	424.716
Glutinone	508-09-8	424.716
Simiarenone	2318-78-7	424.716
β-Amyrone	638-97-1	424.716
9(11),12-Oleanadien-3-ol	94530-87-7	424.716
Cyclomusalenone	30452-60-9	424.716
Filic-3-en-25-al	147850-78-0	424.716
8,14-Epoxyergosta-4,22-diene-3,6-dione	1265908-20-0	424.629
Licoricidin	30508-27-1	424.542
Bakkenolide Db	226711-23-5	424.517
Dehydrocholate (sodium)	145-41-5	424.51
Prenylpiperitol	157659-20-6	424.498
Sanggenol A	174423-30-4	424.498
Kuwanon E	68401-05-8	424.498
Sophoraflavanone G	97938-30-2	424.498
Euchrestaflavanone B	87402-91-3	424.498
Didrovaltrate	18296-45-2	424.496
8-Epicrepiside E	93395-30-3	424.452
Smyrindioloside	87592-77-6	424.408
Apterin	53947-89-0	424.408
Praeroside II	86940-46-7	424.408
Ginkgolide B	15291-77-7	424.4
1,2-Diacetoxy-4,7,8- trihydroxy-3-(4-hydroxyphenyl)dibenzofuran	146905-24-0	424.367
10,11-Dihydro-24-hydroxyaflavinine	171569-81-6	423.644
Neolinine	112515-37-4	423.554
Glochidone	6610-55-5	422.701
(-)-Sparteine (sulfate pentahydrate)	6160-12-9	422.54
Cedrelone	1254-85-9	422.526
Glyasperin A	142474-52-0	422.482
Mulberrin	62949-79-5	422.482
6,8-Diprenylorobol	66777-70-6	422.482
8-Prenylluteone	125002-91-7	422.482
Sanggenon N	92280-12-1	422.482
Kuwanol C	123702-94-3	422.482
Derrisisoflavone B	246870-75-7	422.482
8-Lavandulylkaempferol	883859-83-4	422.482
Isoerysenegalensein E	478158-77-9	422.482
Erysenegalensein E	154992-17-3	422.482
Epimedokoreanin B	161068-53-7	422.482
Isoangustone A	129280-34-8	422.482
Xerophilusin G	304642-94-2	422.48
Valtrate	18296-44-1	422.48
Piptocarphin A	76248-63-0	422.436
Catechin 7-O-xyloside	42830-48-8	422.392
6β-Hydroxyipolamiide	87797-84-0	422.39
Lamiide	27856-54-8	422.39
Mangiferin	4773-96-0	422.34
Sarafloxacin (hydrochloride)	91296-87-6	421.83
Monohydroxyisoaflavinine	116865-09-9	421.629
20-Hydroxyaflavinine	116865-08-8	421.629
Sutherlandin trans-p-coumarate	315236-68-1	421.408
Caesalpine A	1616757-59-5	420.507
Bonducellpin C	197781-84-3	420.507
Morusin	62596-29-6	420.466
Auriculasin	60297-37-2	420.466
Lyoniresinol	14464-90-5	420.464
5,5'-Dimethoxylariciresinol	116498-58-9	420.464
Carpalasionin	83150-97-4	420.464
8α-(2-Methylacryloyloxy)- 1-O-methylhirsutinolide 13-O-acetate	883872-71-7	420.464
8α-Tigloyloxyhirsutinolide 13-O-acetate	83182-58-5	420.464
Eucannabinolide	38458-58-1	420.464
Aminophylline	317-34-0	420.43
Sesamoside	117479-87-5	420.374
Amoxicillin (trihydrate)	61336-70-7	419.45
Simvastatin	79902-63-9	418.57
Phyllanthin	10351-88-9	418.535
14-Deoxy-ε-caesalpin	279683-46-4	418.535
Picrasin B acetate	30315-04-9	418.491
Caesalpine B	1616757-60-8	418.491
Gomisin S	119239-49-5	418.491
Cyclomorusin	62596-34-3	418.45
Syringaresinol	1177-14-6	418.448
Olivil monoacetate	1016974-78-9	418.448
(-)-Syringaresinol	6216-81-5	418.448
Episyringaresinol	51152-20-6	418.448
(+)-Syringaresinol	21453-69-0	418.448
Cephalothin (sodium)	58-71-9	418.42
Aloin	8015-61-0	418.404
8-Hydroxy-3,5,7,3',4',5'-hexamethoxyflavone	202846-95-5	418.404
Hydrangenol 8-O-glucoside	67600-94-6	418.404
Isoliquiritin	5041-81-6	418.404
Secoxyloganin methyl ester	74713-15-8	418.401
Liquiritin	551-15-5	418.39
Kaempferol 3-O-arabinoside	99882-10-7	418.36
Juglanin	5041-67-8	418.36
BTB06584	219793-45-0	417.82
Aflavazole	133401-09-9	417.597
14-Norpseurotin A	1031727-34-0	417.419
β-Tocopherol	148-03-8	416.694
Cabraleahydroxylactone	35833-69-3	416.65
3-Epicabraleahydroxylactone	35833-72-8	416.65
Octadecyl p-coumarate	72943-88-5	416.65
Sarsasapogenin	126-19-2	416.64
Smilagenin	126-18-1	416.64
3α-Tigloyloxypterokaurene L3	1588516-87-3	416.563
3α-Angeloyloxypterokaurene L3	79406-11-4	416.563
Vibsanin C	74690-89-4	416.563
γ-Diasarone	80434-33-9	416.519
Schisandrin A	61281-38-7	416.51
Gomisin A	58546-54-6	416.475
Isogomisin O	83916-76-1	416.475
1-(3,4-Dihydroxyphenyl)- 7-(4-hydroxyphenyl)heptane-3,5-diyl diacetate	1269839-26-0	416.475
Schisandrol B	58546-54-6	416.46
Aliarin	84294-77-9	416.432
Chrysophanol 8-O-glucoside	13241-28-6	416.388
Cleomiscosin C	84575-10-0	416.388
Apigenin 4'-O-rhamnoside	133538-77-9	416.388
Puerarin	3681-99-0	416.38
Daidzin	552-66-9	416.38
Halofuginone	55837-20-2	414.68
3beta-Hydroxyergost-5-en-7-one	156767-69-0	414.678
Cabralealactone	19865-87-3	414.634
Deoxycholic acid sodium salt	302-95-4	414.55
20-Deoxyingenol 3-angelate	75567-38-3	414.547
19(S)-Hydroxyconopharyngine	16790-93-5	414.506
Crassanine	16790-92-4	414.506
2-Acetoxy-3-deacetoxycaesaldekarin E	18326-06-2	414.503
Garcinone C	76996-27-5	414.459
Dodovisone D	1616683-53-4	414.416
p-Vinylphenyl O-β-D-apiofuranosyl -(1→6)-β-D-glucopyranoside	112047-91-3	414.413
Picropodophyllin	477-47-4	414.41
Pazufloxacin (mesylate)	163680-77-1	414.41
Podofilox	518-28-5	414.41
Solasodine	126-17-0	413.649
Sitostenone	1058-61-3	412.705
Stigmasta-5,8-dien-3-ol	570-72-9	412.705
α-Spinasterol	481-18-5	412.705
Adiantulupanone	51511-05-8	412.705
2-Hydroxytetracosanoic acid ethyl ester	124111-47-3	412.703
Gardneramine	34274-91-4	412.49
6',7'-Dihydroxybergamottin acetonide	684217-08-1	412.487
Dehydroheliobuphthalmin	103001-05-4	412.4
Kaempferol 3,4',7-triacetate	143724-69-0	412.356
Dysolenticin J	1337973-08-6	411.59
FD-838	110341-78-1	411.415
Squalene	111-02-4	410.72
Stigmasta-4,22-dien-3-one	55722-32-2	410.689
22-Dehydroclerosterol	26315-07-1	410.689
α-Spinasterone	23455-44-9	410.689
Stigmasta-4,25-dien-3-one	848669-08-9	410.689
β-Tocotrienol	490-23-3	410.646
Coleonol B	64657-21-2	410.512
Trimipramine (maleate)	521-78-8	410.51
Forskolin	66575-29-9	410.5
Methyl chanofruticosinate	14050-92-1	410.474
Picraline	2671-32-1	410.474
Cudraxanthone D	96552-41-9	410.471
Parvifolixanthone B	906794-57-8	410.471
1-Acetyltagitinin A	60547-63-9	410.468
Pteroside D	35943-38-5	410.468
Onitin 2'-O-glucoside	76947-60-9	410.468
Pterosin D 3-O-glucoside	84299-80-9	410.468
alpha-Mangostin	6147-11-1	410.46
Diflorasone	2557-49-5	410.45
Tephrosin	76-80-2	410.428
α-Toxicarol	82-09-7	410.428
Toxicarolisoflavone	3044-60-8	410.428
Laxiracemosin H	1241871-28-2	409.574
Stigmasta-4,22,25-trien-3-one	848669-09-0	408.673
Cholic acid	81-25-4	408.57
Bakkenolide D	18456-03-6	408.518
Kushenol A	99217-63-7	408.499
Abyssinone V	77263-11-7	408.499
10-Acetoxyscandine	1432058-90-6	408.458
9-Hydroxycalabaxanthone	35349-68-9	408.455
Nigrolineaxanthone V	864516-31-4	408.455
Piptocarphin F	76215-53-7	408.453
Dehydrotoxicarol	59086-93-0	408.412
Torachrysone 8-O-glucoside	64032-49-1	408.409
Ginkgolide A	15291-75-5	408.4
Iriflophenone 3-C-glucoside	104669-02-5	408.365
Diclazuril	101831-37-2	407.64
5'-Guanylic acid (disodium salt)	5550-12-9	407.18
Lupalbigenin	76754-24-0	406.483
Honyucitrin	114542-44-8	406.483
6,8-Diprenylgenistein	51225-28-6	406.483
8,3'-Diprenylapigenin	955135-37-2	406.483
Isolupalbigenin	162616-70-8	406.483
Lophanthoidin E	120462-45-5	406.48
Lasiokaurin	28957-08-6	406.48
Phorbol 13-acetate	32752-29-7	406.48
erythro-Guaiacylglycerol β-sinapyl ether	877875-96-2	406.437
8α-(2-Methylacryloyloxy) hirsutinolide 13-O-acetate	67667-71-4	406.437
Nigracin	18463-25-7	406.393
Piceatannol 3'-O-glucoside	94356-26-0	406.393
Benzyl 2-hydroxy-6-(β-glucosyloxy)benzoate	403857-21-6	406.393
6-Epi-8-O-acetylharpagide	97169-44-3	406.39
Splendoside	81969-41-7	406.39
2,3,5,4'-Tetrahydroxystilbene 2-O-β-D-glucoside	82373-94-2	406.38
Fosfructose (trisodium)	38099-82-0	406.06
Neotuberostemonone	954379-68-1	405.495
6-Acetonyldihydrochelerythrine	22864-92-2	405.455
Dihydrooxoepistephamiersine	51804-69-4	405.452
Spectinomycin (dihydrochloride)	21736-83-4	405.27
Sculponeatin N	1169805-98-4	404.595
Lovastatin	75330-75-5	404.54
Ficusin A	173429-83-9	404.467
Isoficusin A	1914963-20-4	404.467
Isochandalone	121747-90-8	404.467
Warangalone	4449-55-2	404.467
Osajin	482-53-1	404.467
5"-Methoxyhexahydrocurcumin	138870-96-9	404.464
Bonducellpin D	197781-85-4	404.464
3-Epichromolaenide	89913-53-1	404.464
Chromolaenide	66148-25-2	404.464
Breyniaionoside A	823182-23-6	404.461
Pinostilbenoside	58762-96-2	404.421
Albaspidin AA	3570-40-9	404.421
Desoxyrhaponticin	30197-14-9	404.421
Secoxyloganin	58822-47-2	404.374
Feretoside	27530-67-2	404.374
Theviridoside	23407-76-3	404.374
Gardenoside	24512-62-7	404.374
6α-Hydroxygeniposide	52613-28-2	404.374
Ruxolitinib (phosphate)	1092939-17-7	404.36
Phthalylsulfathiazole	85-73-4	403.43
25-Hydroxycholesterol	2140-46-7	402.65
Abiesadine I	1210347-50-4	402.536
Dehydrocholic acid	81-23-2	402.52
Aurantiamide	58115-31-4	402.498
Methyl pseudolarate A	82508-33-6	402.492
Gomisin K1	75629-20-8	402.492
Cortisone (acetate)	50-04-4	402.48
Tupichilignan A	69586-96-5	402.448
Lariciresinol acetate	79114-77-5	402.448
Nobiletin	478-01-3	402.39
5'-Demethylaquillochin	305364-91-4	402.361
Dehydrocorydaline (chloride)	10605-03-5	401.88
Dehydro-δ-tocopherol	802909-72-4	400.651
ent-3β-Tigloyloxykaur-16-en-19-oic acid	79406-09-0	400.563
ent-3β-Angeloyloxykaur-16-en-19-oic acid	74635-61-3	400.563
Isolariciresinol 9,9'-acetonide	252333-71-4	400.476
Hancinone C	111843-10-8	400.476
Acetylvirolin	916264-22-7	400.476
Gomisin N	69176-52-9	400.476
Schisandrin B	61281-37-6	400.46
Yatein	40456-50-6	400.432
Epiaschantin	41689-50-3	400.432
3,4,5'-Trimethoxy-3',4'- methylenedioxy-7,9':7',9-diepoxylignan	873867-94-8	400.432
4'-Demethylepipodophyllotoxin	6559-91-7	400.38
Buxbodine B	390362-51-3	399.622
Spiramine A	114531-28-1	399.535
Spiradine F	21040-64-2	399.535
Paxiphylline E	1092555-03-7	399.491
Daphnicyclidin H	385384-29-2	399.491
Chartarlactam A	1528745-88-1	399.491
1-Methoxyallocryptopine	56743-52-3	399.448
Colchicine	64-86-8	399.44
Stellasterol	2465-11-4	398.678
3-Oxo-24,25,26,27- tetranortirucall-7-en-23,21-olide	828935-47-3	398.591
Conopharyngine	76-98-2	398.507
Dunnianol	139726-29-7	398.506
Isodunnianol	139726-30-0	398.506
Simonsinol	155709-40-3	398.506
Caboxine A	53851-13-1	398.463
Deoxypodophyllotoxin	19186-35-7	398.416
5,7,4'-Trihydroxy-3,6-dimethoxy-3'-prenylflavone	959421-20-6	398.416
Dodoviscin J	1372527-42-8	398.416
Naringenin triacetate	3682-04-0	398.373
Sucralose	56038-13-2	397.639
Daphnicyclidin F	385384-26-9	397.475
Quinine (hydrochloride dihydrate)	6119-47-7	396.91
Ergosta-7,22-dien-3-one	32507-77-0	396.662
Vitamin D2	50-14-6	396.65
Ergosterol	57-87-4	396.65
δ-Tocotrienol	25612-59-3	396.619
Estradiol (cypionate)	313-06-4	396.56
N-p-Coumaroyl-N'-caffeoylputrescine	1138156-77-0	396.447
Cudratricusxanthone A	740810-42-8	396.444
Cudraxanthone L	135541-40-1	396.444
1,4,5,6-Tetrahydroxy-7,8-diprenylxanthone	776325-66-7	396.444
γ-Mangostin	31271-07-5	396.444
Gartanin	33390-42-0	396.444
Isonormangostin	15404-80-5	396.444
BR-Xanthone A	112649-48-6	396.444
Dimethylcurcumin	52328-98-0	396.43
12-Deoxo-12α-acetoxyelliptone	150226-21-4	396.401
Diacetylpiptocarphol	101628-29-9	396.398
Cefdinir	91832-40-5	395.41
Rabdoternin F	155977-87-0	394.469
Deguelin	522-17-8	394.428
Cudraxanthone B	84955-05-5	394.428
2',4',5'-Trimethoxy-2'',2''- dimethylpyrano[5'',6'':6,7]isoflavone	211799-56-3	394.428
Formoxanthone A	869880-32-0	394.428
7-Prenyljacareubin	94513-60-7	394.428
Rotenone	83-79-4	394.42
Oxybutynin (chloride)	1508-65-2	393.95
Rubitecan	91421-42-0	393.35
Ergosta-4,6,8(14),22-tetraen-3-one	19254-69-4	392.63
Deoxycholic acid	83-44-3	392.57
Chenodeoxycholic Acid	474-25-9	392.57
Ursodiol	128-13-2	392.57
Hyodeoxycholic acid	83-49-8	392.57
Kazinol B	99624-27-8	392.5
Erythrabyssin II	77263-06-0	392.5
Picrasinol B	89498-91-9	392.497
1α-Hydroxytorilin	887147-75-3	392.497
1β-Hydroxytorilin	509078-16-4	392.497
Indacaterol	312753-06-3	392.49
Dexamethasone	50-02-2	392.46
Mesuol	16981-20-7	392.456
7-Ethyl-10-hydroxycamptothecin	86639-52-3	392.415
Dehydrodeguelin	3466-23-7	392.412
Pyranojacareubin	78343-62-1	392.412
Massoniresinol	96087-10-4	392.409
Dihydroresveratrol 3-O-glucoside	100432-87-9	392.409
Sparfloxacin	110871-86-8	392.4
SN-38	86639-52-3	392.4
Iriflophenone 2-O-rhamnoside	943989-68-2	392.366
Shanzhiside	29836-27-9	392.363
Fenretinide	65646-68-6	391.55
6-Acetonyl-N-methyl-dihydrodecarine	1253740-09-8	391.428
Yohimbine (Hydrochloride)	65-19-0	390.9
Rauwolscine (hydrochloride)	6211-32-1	390.9
Agathadiol diacetate	24022-13-7	390.568
Bis(2-ethylhexyl) phthalate	117-81-7	390.568
8-Hydroxydigitoxigenin	1049674-06-7	390.524
Digoxigenin	1672-46-4	390.51
Mevastatin	73573-88-3	390.51
Rauvotetraphylline D	1422506-52-2	390.486
Corylifol A	775351-88-7	390.484
Longikaurin E	77949-42-9	390.481
Serrin A	845959-98-0	390.481
Pregomisin	66280-26-0	390.481
Bakkenolide B	18455-98-6	390.481
5'-Methoxylariciresinol	105256-12-0	390.437
5-Methoxyisolariciresinol	136082-41-2	390.437
threo-7-O-Methylguaiacylglycerol β-coniferyl ether	150333-85-0	390.437
Mussaenoside	64421-27-8	390.391
Polydatin	27208-80-6	390.38
Loganin	18524-94-2	390.38
Oleoside	178600-68-5	390.347
Sessilifoline A	929637-35-4	389.496
Epistephamiersine	52389-15-8	389.452
6-Acetonyldihydrosanguinarine	37687-34-6	389.412
5α-Cholestan-3β-ol	80-97-7	388.67
Maoecrystal B	96850-29-2	388.465
Lariciresinol dimethyl ether	67560-68-3	388.465
Isoapetalic acid	34366-34-2	388.465
Calanolide E	142566-61-8	388.465
Piperenone	57625-31-7	388.465
Gelomulide B	122537-60-4	388.465
Caesalmin B	352658-23-2	388.465
Ascleposide E	325686-49-5	388.462
Medioresinol	40957-99-1	388.421
Orientanol A	190381-82-9	388.421
5-Demethylnobiletin	2174-59-6	388.378
Epivogeloside	118627-52-4	388.375
Vogeloside	60077-47-6	388.375
Geniposide	24512-63-8	388.37
Palmatine (chloride)	10605-02-4	387.86
Tioconazole	65899-73-2	387.71
Atropine (sulfate monohydrate)	5908-99-6	387.45
Amoxicillin (sodium)	34642-77-8	387.39
Cryptomeridiol 11-rhamnoside	349112-30-7	386.533
Methyl dodonate A acetate	349487-98-5	386.493
Stachybotrolide	149691-31-6	386.493
Stachartin B	1978388-55-4	386.493
Euglobal Ia2	77794-63-9	386.493
Euglobal Ia1	77844-93-0	386.493
R(+)-Gomisin M1	82467-50-3	386.449
Gomisin M2	82425-45-4	386.449
Dimethylmatairesinol	25488-59-9	386.449
Porson	56222-03-8	386.449
Maglifloenone	82427-77-8	386.449
Isotaxiresinol 9,9'-acetonide	252333-72-5	386.449
5-Allyl-3-methoxy-6-methyl-7-(3,4,5-tri methoxyphenyl)bicyclo[3.2.1]oct-3-ene-2,8-dione	106894-43-3	386.449
Mirandin B	62163-24-0	386.449
Gomisin L2	82425-44-3	386.449
Gomisin L1	82425-43-2	386.449
Roseoside	54835-70-0	386.446
Corchoionoside C	185414-25-9	386.446
Dodoviscin I	1372527-40-6	386.405
(-)-Praeruptorin A	14017-71-1	386.405
Samidin	477-33-8	386.405
Pteryxin	13161-75-6	386.405
Moluccanin	121700-26-3	386.362
Cleomiscosin A	76948-72-6	386.362
Calyciphylline A	596799-30-3	385.508
Stachybotrylactam	163391-76-2	385.508
Echitamine	6871-44-9	385.487
Resibufogenin	465-39-4	384.51
Corynoxine	6877-32-3	384.479
Cinnzeylanol	62394-04-1	384.474
Isorhynchophylline	6859-01-4	384.47
Schisandrin C	61301-33-5	384.433
Artesunate	88495-63-0	384.42
SAH	979-92-0	384.41
1"-Methoxyerythrinin C	221002-11-5	384.389
Calycanthoside	483-91-0	384.343
Scopolamine (hydrobromide)	114-49-8	384.26
Chelerythrine Chloride	3895-92-9	383.82
Daphnilongeranin A	874201-05-5	383.492
Paxiphylline D	1092555-02-6	383.492
(-)-Corlumine	79082-64-7	383.405
Coulteropine	6014-62-6	383.405
Ceftizoxime	68401-81-0	383.4
Misoprostol	59122-46-2	382.53
N1-Methoxymethyl picrinine	1158845-78-3	382.464
Vandrikidine	50656-92-3	382.464
Gelsempervine A	865187-17-3	382.464
Glycyrin	66056-18-6	382.417
Licoricone	51847-92-8	382.417
Methyl 4-O-feruloylquinate	195723-10-5	382.371
Isodaphnoretin B	944824-29-7	382.33
Tryprostatin A	171864-80-5	381.479
Daphnicyclidin D	385384-24-7	381.476
15,16-Epoxy-15-ethoxy- 6β,13-dihydroxylabd-8-en-7-one	1374328-47-8	380.529
Tokinolide B	112966-16-2	380.488
Riligustilide	89354-45-0	380.488
Vomicine	125-15-5	380.448
8-Deoxygartanin	33390-41-9	380.445
Hebeirubescensin H	887333-30-4	380.442
trans-3'-O-Benzoyl-4'-O-methylkhellactone	23733-95-1	380.401
8-Hydroxybergaptol 5-O-glucoside	425680-98-4	380.311
Dibucaine (hydrochloride)	61-12-1	379.92
Tetrahydropapaverine hydrochloride	6429-04-5	379.888
Fumitremorgin C	118974-02-0	379.463
3,5-Cycloergosta-6,8(14),22-triene	24352-51-0	378.647
Vitexilactone	61263-49-8	378.513
Pleuromutilin	125-65-5	378.5
erythro-Guaiacylglycerol β-dihydroconiferyl ether	135820-77-8	378.426
Alpinumisoflavone acetate	86989-18-6	378.385
Diosbulbin J	1187951-06-9	378.382
D-(+)-Trehalose dihydrate	6138-23-4	378.33
Norglaucine hydrochloride	39945-41-0	377.872
Setiptiline (maleate)	85650-57-3	377.43
Lithocholic acid	434-13-9	376.585
Rosthornin A	125164-55-8	376.497
Torilin	13018-10-5	376.497
Galeopsin	76475-16-6	376.497
8-Acetoxy-15,16-epoxy-8,9- secolabda-13(16),14-diene-7,9-dione	76497-89-7	376.497
Estradiol (benzoate)	50-50-0	376.49
Picrasin B	26121-56-2	376.454
Norcaesalpinin E	854038-96-3	376.454
Diarylcomosol III	1452487-93-2	376.454
Octahydrocurcumin	36062-07-4	376.44
Ailanthone	981-15-7	376.41
Deacetylpseudolaric acid C2	82508-36-9	376.41
erythro-Guaiacylglycerol β-coniferyl ether	890317-92-7	376.41
threo-Guaiacylglycerol β-coniferyl ether	869799-76-8	376.41
Olivil	2955-23-9	376.41
Cycloolivil	3064-05-9	376.41
Euphroside	76994-07-5	376.364
8-Debenzoylpaeoniflorin	23532-11-8	376.364
Neotuberostemonine	143120-46-1	375.513
Pirmenol (hydrochloride)	61477-94-9	374.95
Uzarigenin	466-09-1	374.525
Kongensin A	885315-96-8	374.481
Gelomulide A	122537-59-1	374.481
Hexahydrocurcumin	36062-05-2	374.438
4,4'-Dihydroxy-3,3',9-trimethoxy-9,9'-epoxylignan	1206464-65-4	374.438
Nortrachelogenin	34444-37-6	374.394
Epinortrachelogenin	125072-69-7	374.394
Ophiopogonanone F	588706-67-6	374.394
5,7-Dihydroxy-3-(4-hydroxy-3,5- dimethoxybenzyl)-6,8-dimethylchroman-4-one	212201-12-2	374.394
Hyuganin D	77331-76-1	374.394
(+)-Nortrachelogenin	61521-74-2	374.394
Isodiospyrin	20175-84-2	374.353
Atranorin	479-20-9	374.351
Chrysosplenetin	603-56-5	374.351
Araneosol	50461-86-4	374.351
Methyl rosmarinate	99353-00-1	374.351
3',5-Dihydroxy-4',5',6,7-tetramethoxyflavone	111537-41-8	374.351
4',5-Dihydroxy-3',5',6,7-tetramethoxyflavone	83133-17-9	374.351
Arteanoflavone	68710-17-8	374.351
Geniposidic acid	27741-01-1	374.34
Lobeline (hydrochloride)	134-63-4	373.92
16-Oxoprometaphanine	58738-31-1	373.409
Periglaucine B	1025023-05-5	373.409
Periglaucine A	1025023-04-4	373.409
Grifolic acid	80557-12-6	372.509
F1839-I	159096-49-8	372.509
Deoxycorticosterone (acetate)	56-47-3	372.5
Lancifolin C	74048-71-8	372.465
Marmin acetonide	320624-68-8	372.465
Blumenol C glucoside	135820-80-3	372.463
Byzantionoside B	189109-45-3	372.463
Tetrahydrocurcumin	36062-04-1	372.422
Formosanol	101312-79-2	372.422
6',7'-Dihydroxybergamottin	264234-05-1	372.422
Fargesone A	116424-69-2	372.422
Kadsurin A	99340-07-5	372.422
Fargesone B	116424-70-5	372.422
Phillygenin	487-39-8	372.41
Arctigenin	7770-78-7	372.41
Sinensetin	2306-27-6	372.378
Tangeretin	481-53-8	372.37
1,2,3-Tri-O-methyl-7,8-methyleneflavellagic acid	69251-99-6	372.291
Berberine (chloride)	633-65-8	371.81
N-Benzyloleamide	101762-87-2	371.612
Demethyl calyciphylline A	1584236-34-9	371.481
Bisdehydroneotuberostemonine	160333-27-7	371.481
Robenidine hydrochloride	25875-50-7	370.66
Daurichromenic acid	82003-90-5	370.493
Nestoron	7759-35-5	370.48
11-Hydroxyhumantenine	122590-04-9	370.452
Wallichinine	125292-97-9	370.45
Glyasperin D	142561-10-2	370.45
Xanthohumol D	274675-25-1	370.406
8-(6-Hydroperoxy-3,7- dimethylocta-2,7-dienyloxy)psoralen	151121-39-0	370.406
5,7,3'-Trihydroxy-4'-methoxy-8-prenylflavanone	1268140-15-3	370.406
Fargesin	68296-27-5	370.406
Levofloxacin (hydrate)	138199-71-0	370.38
Paulownin	13040-46-5	370.362
Meridinol	120051-54-9	370.362
Lupinol C	135905-53-2	370.362
Erythrinin F	1616592-60-9	370.362
Sinapaldehyde glucoside	154461-65-1	370.359
Tedizolid	856866-72-3	370.34
N-Benzyllinoleamide	18286-71-0	369.596
Daphniyunnine A	881388-87-0	369.508
Corydaline	518-69-4	369.45
Allocryptopine	24240-04-8	369.421
Taspine	602-07-3	369.378
Itol A	1033747-78-2	368.474
Sinapine (thiocyanate)	7431-77-8	368.45
12-Oxocalanolide A	161753-49-7	368.434
Dehydroglyasperin D	517885-72-2	368.434
Tagitinin A	59979-61-2	368.431
Kaerophyllin	75590-33-9	368.39
Glycycoumarin	94805-82-0	368.39
Topazolin	109605-79-0	368.39
Curcumin	458-37-7	368.38
5,7-Diacetoxy-8-methoxyflavone	23246-80-2	368.346
7-Oxohinokinin	130837-92-2	368.346
Methyl chlorogenate	29708-87-0	368.344
Diacerein	13739-02-1	368.29
Galantamine hydrobromide	1953-04-4	368.274
Galanthamine (hydrobromide)	1953-04-4	368.27
Uridine 5'-monophosphate disodium salt	3387-36-8	368.14
Cefaclor	53994-73-3	367.81
Sanguinarine (chloride)	5578-73-4	367.78
N-Benzyllinolenamide	883715-18-2	367.58
Longistylumphylline A	857672-34-5	367.492
(+)-Bicuculline	485-49-4	367.35
Ervamycine	27773-39-3	366.464
Daphnicyclidin I	1467083-10-8	366.464
Pseudoakuammigine	2447-70-3	366.464
3-O-Methyltirotundin	1021945-29-8	366.459
Pterisolic acid F	1401419-90-6	366.459
δ-Caesalpin	7716-14-5	366.459
Picralinal	20045-06-1	366.42
10-Hydroxyscandine	119188-47-5	366.42
Norpterosin B glucoside	1226785-88-1	366.415
1-Methoxyberberine	29133-52-6	366.397
Erythrinin D	1616592-59-6	366.374
Glycyrol	23013-84-5	366.374
Sinomenine hydrochloride	6080-33-7	365.85
Amoxicillin	26787-78-0	365.4
Clofoctol	37693-01-9	365.34
16-O-Acetyldarutigenol	1188282-01-0	364.53
Tenacigenin B	80508-42-5	364.486
Lasiodonin	38602-52-7	364.443
Oridonin	28957-04-2	364.43
Phorbol	17673-25-5	364.43
Nagilactone B	19891-51-1	364.399
8α-(2-Methylacryloyloxy)hirsutinolide	188293-70-1	364.399
6-Epiharpagide	86362-16-5	364.353
(S)-10-Hydroxycamptothecin	19685-09-7	364.35
Oxychelerythrine	28342-33-8	363.373
Acetylisocupressic acid	52992-82-2	362.514
3-Acetoxy-8(17),13E-labdadien-15-oic acid	63399-37-1	362.514
15-Methoxypatagonic acid	115783-35-2	362.47
15-Methoxypinusolidic acid	769928-72-5	362.47
Dodovislactone B	1616683-55-6	362.47
Hydrocortisone	50-23-7	362.46
Secoisolariciresinol	29388-59-8	362.427
Nodosin	10391-09-0	362.427
Enmein	3776-39-4	362.427
Eupatoriopicrin	6856-01-5	362.427
Deacetyleupaserrin	38456-39-2	362.427
Diosbulbin C	20086-07-1	362.383
Diosbulbin L	1236285-87-2	362.383
Nagilactone C	24338-53-2	362.383
Phthalylsulfacetamide	131-69-1	362.36
Marbofloxacin	115550-35-1	362.36
5,7,3'-Trihydroxy-6,4',5'-trimethoxyflavanone	310888-07-4	362.339
Procumbide	20486-27-5	362.337
Levofloxacin	100986-85-4	361.37
Varenicline (Tartrate)	375815-87-5	361.35
Valacyclovir (hydrochloride)	124832-27-5	360.8
Furaltadone (hydrochloride)	3759-92-0	360.75
12-Acetoxyabietic acid	83905-81-1	360.498
15-Methoxymkapwanin	1309920-99-7	360.454
7-O-Methylrosmanol	113085-62-4	360.454
Cortisone	53-06-5	360.44
Sculponeatin A	85287-60-1	360.411
Lariciresinol	27003-73-2	360.411
Isolariciresinol	548-29-8	360.411
Dihydrodehydrodiconiferyl alcohol	126253-41-6	360.411
Demethylsonchifolin	956384-55-7	360.411
Eupahualin C	108525-39-9	360.411
20-Dehydroeupatoriopicrin semiacetal	94234-24-9	360.411
Triptolide	38748-32-2	360.4
Nadifloxacin	124858-35-1	360.38
1-Hydroxymethyl-β-carboline glucoside	1408311-12-5	360.37
Excavatin M	250293-31-3	360.367
Murrangatin diacetate	51650-59-0	360.367
Curlignan	220736-54-9	360.367
Ophiopogonanone E	588706-66-5	360.367
3-(2,4-Dihydroxybenzyl)-5-hydroxy -7,8-dimethoxy-6-methylchroman-4-one	149180-48-3	360.367
Yuheinoside	72396-01-1	360.364
8-Epideoxyloganic acid	88668-99-9	360.364
Chrysosplenol D	14965-20-9	360.323
Sideritoflavone	70360-12-2	360.323
Glucosyringic acid	33228-65-8	360.321
Erigeside C	112667-09-1	360.321
Maltose monohydrate	6363-53-7	360.31
Rosmarinic acid	20283-92-5	360.31
Stylopine hydrochloride	96087-21-7	359.813
Pachyaximine A	128255-08-3	359.6
Prometaphanine	6858-85-1	359.426
Enrofloxacin	93106-60-6	359.39
Pretomanid	187235-37-6	359.26
Palbinone	139954-00-0	358.482
Cilastatin	82009-34-5	358.45
8-Geranyloxy-5,7-dimethoxycoumarin	1228175-65-2	358.438
Myricanol	33606-81-4	358.438
5-Hydroxy-1,7-bis(4-hydroxyphenyl) heptan-3-yl acetate	1269839-24-8	358.438
Prednisone	53-03-2	358.43
(+)-Pinoresinol	487-36-5	358.395
Matairesinol	580-72-3	358.395
Dehydrodiconiferyl alcohol	4263-87-0	358.395
Scabertopin	185213-52-9	358.395
Isoscabertopin	439923-16-7	358.395
Sanshodiol	54854-91-0	358.395
(±)-Pinoresinol	4263-88-1	358.395
(+)-Matairesinol	148409-36-3	358.395
(-)-Pinoresinol	81446-29-9	358.395
Epipinoresinol	24404-50-0	358.395
Columbin	546-97-4	358.39
Triptonide	38647-11-9	358.39
Gardenin B	2798-20-1	358.351
Corymbosin	18103-41-8	358.351
Junipediol B 8-O-glucoside	188894-19-1	358.348
3-(2-Glucosyloxy-4- methoxyphenyl)propanoic acid	477873-63-5	358.348
Florfenicol	73231-34-2	358.21
Acetylcephalotaxine	24274-60-0	357.41
(16R)-Dihydrositsirikine	6519-26-2	356.469
Bisdethiobis(methylthio)gliotoxin	74149-38-5	356.466
Xanthoplanine	6872-88-4	356.446
Pioglitazone	111025-46-8	356.44
Scholaricine	99694-90-3	356.425
Vallesamine N-oxide	126594-73-8	356.425
11-Hydroxyrankinidine	122590-03-8	356.425
Myricanone	32492-74-3	356.422
Sequosempervirin D	864719-19-7	356.422
Denudatin B	87402-88-8	356.422
Kadsurenin D	140669-89-2	356.422
Isokadsurenin D	147976-35-0	356.422
Isodihydrofutoquinol B	62499-71-2	356.422
Isodihydrofutoquinol A	62560-95-6	356.422
Futokadsurin C	852459-91-7	356.422
α-Conidendrin	85699-62-3	356.379
7,8,9,9-Tetradehydroisolariciresinol	357645-16-0	356.379
Teuvincenone H	142299-73-8	356.379
Nyasicol 1,2-acetonide	1432057-64-1	356.379
Kimcuongin	1872403-23-0	356.379
Piperitol	52151-92-5	356.379
Leachianone G	152464-78-3	356.379
Isosalicifolin	156974-99-1	356.379
Denudanolide A	288259-72-3	356.379
Dihydrosesamin	83708-70-7	356.379
Vitedoin A	819861-40-0	356.379
Acantrifoside E	645414-25-1	356.376
3,7-Di-O-acetylpinobanksin	103553-98-6	356.335
Naringenin 7,4'-diacetate	18196-13-9	356.335
Ophiopogonanone C	477336-75-7	356.335
6-Demethoxycleomiscosin A	121587-20-0	356.335
Di-O-methylbergenin	33815-57-5	356.332
6-O-Feruloylglucose	137887-25-3	356.332
Gentiopicroside	20831-76-9	356.32
AICAR (phosphate)	681006-28-0	356.23
Thiamphenicol	15318-45-3	356.22
Coptisine (chloride)	6020-18-4	355.77
Daphnilongeranin C	750649-07-1	355.481
Songoramine	23179-78-4	355.481
Tetrahydropalmatine	483-14-7	355.438
Glaucine	475-81-0	355.438
Rotundine	483-14-7	355.43
1,2-Methylenedioxy-3,10,11- trimethoxynoraporphine	14050-90-9	355.394
Succinylsulfathiazole	116-43-8	355.39
Gastrodenol	57644-54-9	355.26
Humantenine	82375-29-9	354.453
Isorauhimbine	483-09-0	354.453
β-Yohimbine	549-84-8	354.453
α-Yohimbine	131-03-3	354.453
Yohimbine	146-48-5	354.453
(16R)-E-Isositsirikine	6519-27-3	354.453
Pelirine	30435-26-8	354.453
Sitsirikine	1245-00-7	354.453
Vincamine	1617-90-9	354.44
Xanthohumol	6754-58-1	354.406
8-(7-Hydroxy-3,7-dimethyl-2,5- octadienyloxy)psoralen	144398-34-5	354.406
Lansiumarin C	205115-75-9	354.406
Neorauflavane	53734-74-0	354.406
4'-O-Methyllicoflavanone	1038753-13-7	354.406
Cristacarpin	74515-47-2	354.406
Isoxanthohumol	70872-29-6	354.406
Futoquinol	28178-92-9	354.406
Gancaonin I	126716-36-7	354.406
Dehydroglyasperin C	199331-35-6	354.406
1-Methoxyphaseollidin	65428-13-9	354.406
Musellarin B	1392476-32-2	354.406
6-Methyl-8-prenylnaringenin	261776-60-7	354.406
Hydroprotopine	128397-41-1	354.386
Erythrinin C	63807-85-2	354.363
2,3-Dehydrokievitone	74161-25-4	354.363
Luteone	41743-56-0	354.363
Hydroxytuberosone	95456-43-2	354.363
Isolicoflavonol	94805-83-1	354.363
8-Prenylkaempferol	28610-31-3	354.363
Erythrinin G	1616592-61-0	354.363
Glycyrrhisoflavone	116709-70-7	354.363
Licoisoflavone A	66056-19-7	354.363
Licoisoflavanone	66067-26-3	354.363
Licoflavonol	60197-60-6	354.363
Ethyl rutinoside	187539-57-7	354.357
6-Aldehydo-isoophiopogonone A	112500-90-0	354.319
Undulatoside A	58108-99-9	354.316
Neochlorogenic acid	906-33-2	354.31
Chlorogenic acid	327-97-9	354.31
Cryptochlorogenic acid	905-99-7	354.31
Amorolfine (hydrochloride)	78613-38-4	353.97
Butenafine (Hydrochloride)	101827-46-7	353.93
Glyparamide	5581-42-0	353.82
(-)-Chelidonine	88200-01-5	353.378
Protopine	130-86-9	353.37
Griseofulvin	126-07-8	352.77
14-Deoxy-17-hydroxyandrographolide	869384-82-7	352.475
Prostaglandin E2	363-24-6	352.47
Ajmalicine	483-04-5	352.437
(Z)-Akuammidine	113973-31-2	352.437
Tetrahydroalstonine	6474-90-4	352.437
Gelsevirine	38990-03-3	352.437
Mayumbine	25532-45-0	352.437
Methyl demethoxycarbonylchanofruticosinate	80151-89-9	352.437
11-Hydroxytabersonine	22149-28-6	352.437
Akuammigine	642-17-1	352.437
Akuammidine	639-36-1	352.437
Tirotundin	56377-67-4	352.431
Pseudopalmatine	19716-66-6	352.414
Gancaonin M	129145-51-3	352.391
Neorauflavene	53734-75-1	352.391
Gancaonin G	126716-34-5	352.391
Sudan III	85-86-9	352.39
Erysubin B	221150-19-2	352.347
Erysubin A	221150-18-1	352.347
Savinin	493-95-8	352.347
2,3-Di(3',4'-methylenedioxybenzyl) -2-buten-4-olide	137809-97-3	352.347
Cyclocommunol	145643-96-5	352.347
Licoisoflavone B	66056-30-2	352.347
Semilicoisoflavone B	129280-33-7	352.347
Sophoraisoflavone A	117204-81-6	352.347
Daphnoretin	2034-69-7	352.303
trans-Zeatinriboside	6025-53-2	351.36
Andrographolide	5508-58-7	350.459
Pterisolic acid D	1401419-88-2	350.459
Pterisolic acid E	1401419-89-3	350.459
14-Deoxy-11-hydroxyandrographolide	160242-09-1	350.459
Andropanolide	869807-57-8	350.459
14-Deoxy-12-hydroxyandrographolide	219721-33-2	350.459
6α,16,18-Trihydroxycleroda -3,13-dien-15,16-olide	1017233-48-5	350.459
Excisanin A	78536-37-5	350.459
7beta-Hydroxylathyrol	34208-98-5	350.45
Vinpocetine	42971-09-5	350.45
Perakine	4382-56-3	350.421
Scandine	24314-59-8	350.421
Alstoyunine E	1188932-15-1	350.421
Biapenem	120410-24-4	350.39
J-147	1146963-51-0	350.34
Demethoxyfumitremorgin C	111768-16-2	349.436
Serpentine	18786-24-8	349.413
Cephradine	38821-53-3	349.4
Dihydrochelerythrine	6880-91-7	349.39
Seneciphylline N-oxide	38710-26-8	349.387
Voriconazole	137234-62-9	349.31
5-Heptadecylresorcinol	41442-57-3	348.574
Anacardic Acid	16611-84-0	348.53
Monomethyl kolavate	24513-41-5	348.487
6-Epidemethylesquirolin D	165074-00-0	348.443
16-Hydroxy-8(17),13- labdadien-15,16-olid-19-oic acid	691009-85-5	348.443
ent-6α,9α-Dihydroxy -15-oxokaur-16-en-19-oic acid	81264-00-8	348.443
Nemoralisin C	1443421-84-8	348.443
Effusanin A	30220-43-0	348.443
6α-Hydroxycleroda-3,13-dien- 16,15-olid-18-oic acid	771493-42-6	348.443
2α-Hydroxy-8β-(2-methylbutyryloxy)costunolide	128286-87-3	348.443
Ingenol	30220-46-3	348.43
Tagitinin F	59979-57-6	348.4
3,5-Dihydroxy-1,7-bis (3,4-dihydroxyphenyl)heptane	408324-01-6	348.4
Camptothecin	7689-03-4	348.35
Leonurine (hydrochloride)	24735-18-0	347.79
Cephalexin	15686-71-2	347.39
Evoxine	522-11-2	347.371
Enoxacin (hydrate)	84294-96-2	347.34
Adenosine monophosphate	61-19-8	347.22
GS967	1262618-39-2	347.22
5-(Z-Heptadec-8-enyl)resorcinol	52483-19-9	346.558
ent-16β,17-Isopropylidenedioxykaurane	58493-71-3	346.558
Coronarin D ethyl ether	138965-89-6	346.514
Ginkgolic Acid	22910-60-7	346.5
Methyl clerodermate	67650-47-9	346.471
Pinusolide	31685-80-0	346.471
Methyl 7α,15-dihydroxydehydroabietate	155205-65-5	346.471
Nelumol A	77836-86-3	346.471
Triptonodiol	117456-87-8	346.471
12-O-Methylcarnosic acid	62201-71-2	346.471
Corticosterone	50-22-6	346.46
Deacetylpseudolaric acid A	82508-37-0	346.427
Trichorabdal A	85329-59-5	346.427
Pterisolic acid A	1401419-85-9	346.427
ent-7α,9-Dihydroxy- 15-oxokaur-16-en-19,6β-olide	59885-89-1	346.427
Isodocarpin	10391-08-9	346.427
Eupaglehnin C	476630-49-6	346.427
8β-Tigloyloxyreynosin	80368-31-6	346.427
Mollisorin A	72704-04-2	346.427
2α-Hydroxyeupatolide 8-O-angelate	72229-39-1	346.427
Rosmanol	80225-53-2	346.42
Diosbulbin G	67567-15-1	346.384
4',9,9'-Trihydroxy-3'-methoxy- 3,7'-epoxy-4,8'-oxyneolignan	144881-21-0	346.384
Cedrusin	75775-36-9	346.384
Hirsutanonol	41137-86-4	346.384
Isotaxiresinol	26194-57-0	346.384
Taxiresinol	40951-69-7	346.384
Metasequirin D	1264694-96-3	346.384
Oleuropeic acid 8-O-glucoside	865887-46-3	346.381
Monomethylsulochrin	10056-14-1	346.34
Koaburaside monomethyl ether	41514-64-1	346.337
Di-O-methylcrenatin	64121-98-8	346.337
Aucubin	479-98-1	346.33
Viscidulin III	92519-91-0	346.296
3',5,5',7-Tetrahydroxy-4',6-dimethoxyflavone	125537-92-0	346.296
Methyl 8-hydroxy-3-(2-methoxy-2-oxoethyl)-6-methyl- 9-oxo-9H-furo[3,4-b]chromene-1-carboxylate	96287-41-1	346.296
Olsalazine (Disodium)	6054-98-4	346.2
N-Benzylhexadecanamide	74058-71-2	345.573
Clotrimazole	23593-75-1	344.84
Micranoic acid A	659738-08-6	344.499
Neridienone B	61671-56-5	344.455
Methyl dodonate A	349534-70-9	344.455
Triptobenzene H	146900-55-2	344.455
Methyl 15-hydroxy-7-oxodehydroabietate	60188-95-6	344.455
Eriocalyxin B	84745-95-9	344.411
Epieriocalyxin A	191545-24-1	344.411
Myricananin A	1079941-35-7	344.411
Fragransin A2	112652-46-7	344.411
Heraclenol acetonide	64790-68-7	344.368
Hierochin D	155759-02-7	344.368
Diosbulbin B	20086-06-0	344.368
Diosbulbin D	66756-57-8	344.368
Isodeoxyelephantopin	38927-54-7	344.368
2-Hydroxy-3,4,5,6-tetramethoxychalcone	219298-74-5	344.368
5,7-Dihydroxy-3,4',8-trimethoxyflavone	1570-09-8	344.324
Pachypodol	33708-72-4	344.324
Penduletin	569-80-2	344.324
Eupatorin	855-96-9	344.324
Ayanin	572-32-7	344.324
Nevadensin	10176-66-6	344.324
5,7-Dihydroxy-3',4',5'-trimethoxyflavone	18103-42-9	344.324
Methyl vanillate glucoside	72500-11-9	344.321
Eupatilin	22368-21-4	344.32
Maltitol	585-88-6	344.31
2,3,8-Tri-O-methylellagic acid	1617-49-8	344.28
Daphniyunnine B	881388-88-1	343.47
Erythristemine	28619-41-2	343.427
3-Epiwilsonine	39024-15-2	343.427
Wilsonine	39024-12-9	343.427
N-Feruloyl-3-methoxytyramine	78510-19-7	343.383
Prostephanaberrine	105608-27-3	343.383
Caulophylline B	1359978-55-4	343.383
Rauvotetraphylline A	1422506-49-7	342.442
Canniprene	70677-47-3	342.439
Laurifoline	7224-61-5	342.419
Humantenidine	114027-39-3	342.398
11-Hydroxygelsenicine	1195760-68-9	342.398
Phaseollidin hydrate	76122-57-1	342.395
4-O-Demethylkadsurenin D	127179-70-8	342.395
4-O-Demethylisokadsurenin D	89104-59-6	342.395
β-Furoyleupatolide	114437-24-0	342.395
11-Dehydroxygrevilloside B	197307-49-6	342.393
Vitexdoin A	1186021-77-1	342.352
1,4,6-Trihydroxy-5-methoxy-7-prenylxanthone	160623-47-2	342.352
Garcinexanthone A	1107620-67-6	342.352
1,5,8-Trihydroxy-3-methoxy-2-prenylxanthone	110187-11-6	342.352
Methylophiopogonanone A	74805-92-8	342.352
5,7,8,4'-Tetramethoxyflavone	6601-66-7	342.352
Isocudraniaxanthone B	199851-52-0	342.352
2-Hydroxy-7-O-methylscillascillin	52096-50-1	342.308
9-O-Methyl-4-hydroxyboeravinone B	333798-10-0	342.308
Mirabijalone D	485811-84-5	342.308
Trehalose	99-20-7	342.303
Sucrose	57-50-1	342.3
Turanose	547-25-1	342.3
Lactulose	4618-18-2	342.3
Lactose	63-42-3	342.3
D-(+)-Trehalose	99-20-7	342.3
Dihydroevocarpine	15266-35-0	341.542
Deoxycalyciphylline B	619326-74-8	341.498
Deoxyisocalyciphylline B	619326-75-9	341.498
Corydalmine	30413-84-4	341.411
Litseglutine B	25368-01-8	341.411
Lauroscholtzine	2169-44-0	341.411
Corypalmine	6018-40-2	341.411
O-Methylpallidine	27510-33-4	341.411
Tetrahydrocolumbamine	483-34-1	341.411
Cassyfiline	4030-51-7	341.367
Aristolochic acid A	313-67-7	341.27
Docosanoic acid	112-85-6	340.595
19,20-(E)-Vallesamine	3368-87-4	340.426
10-Hydroxy-16-epiaffinine	82513-70-0	340.426
2',4'-Dihydroxy-7-methoxy-8-prenylflavan	331954-16-6	340.423
Dihydrocitflavanone	70897-14-2	340.379
Morachalcone A	76472-88-3	340.379
Glepidotin B	87440-56-0	340.379
8-Prenylnaringenin	53846-50-7	340.379
1,6-Dihydro-4,7'-epoxy-1-methoxy- 3',4'-methylenedioxy-6-oxo-3,8'-lignan	67920-48-3	340.379
Denudadione C	61240-34-4	340.379
Futoenone	19913-01-0	340.379
Burchellin	38276-59-4	340.379
2-Epi-3a-epiburchellin	57457-99-5	340.379
3a-Epiburchellin	155551-61-4	340.379
13-O-Ethylpiptocarphol	202522-40-5	340.377
Pinocembrin diacetate	111441-88-4	340.336
6-Demethoxy-9'-deoxycleomiscosin A	121587-18-6	340.336
Evocarpine	15266-38-3	339.526
Canadine	5096-57-1	339.395
Tetrahydroberberine	522-97-4	339.39
Erucic acid	112-86-7	338.57
7β-Hydroxydarutigenol	1188281-99-3	338.492
9β-Hydroxydarutigenol	1188282-00-9	338.492
N-Methoxyanhydrovobasinediol	125180-42-9	338.454
6,11-Di-O-acetylalbrassitriol	110538-20-0	338.448
Idebenone	58186-27-9	338.44
Picrinine	4684-32-6	338.41
4'-O-Methylbroussochalcone B	20784-60-5	338.407
Bidwillol A	161099-42-9	338.407
Demethoxycurcumin	24939-17-1	338.363
Wighteone	51225-30-0	338.363
6-Prenylapigenin	68097-13-2	338.363
Isowighteone	68436-47-5	338.363
Dihydroalpinumisoflavone	63807-90-9	338.363
α-Isowighteone	65388-03-6	338.363
Eurycarpin A	166547-20-2	338.363
Lupiwighteone	104691-86-3	338.363
Corylifol C	775351-91-2	338.363
6-O-Acetylcoriatin	1432063-63-2	338.361
O-Acetylcyclocalopin A	486430-93-7	338.361
Terphenyllin	52452-60-5	338.35
5,7-Diacetoxyflavone	6665-78-7	338.32
Quercetin (dihydrate)	6151-25-3	338.27
Dobutamine (hydrochloride)	49745-95-1	337.84
Dehydrocrebanine	77784-22-6	337.379
Dehydroformouregine	107633-69-2	337.379
Linezolid	165800-03-3	337.35
Thiamine hydrochloride	67-03-8	337.27
ent-16β,17-Dihydroxykauran-19-oic acid	3301-61-9	336.476
ent-3β,18-Dihydroxylabda -8(17),13E-dien-15-oic acid	99624-39-2	336.476
Sugetriol 6,9-diacetate	17928-63-1	336.432
Catharanthine	2468-21-5	336.43
Danshenol C	910856-25-6	336.391
Tilifodiolide	126724-95-6	336.348
Alpinumisoflavone	34086-50-5	336.348
Carpachromene	57498-96-1	336.348
Derrone	76166-59-1	336.348
Atalantoflavone	119309-02-3	336.348
Isoderrone	121747-89-5	336.348
2-O-Acetyltutin	2749-28-2	336.345
13-O-Acetylcorianin	108887-44-1	336.345
Galactose 1-phosphate Potassium salt	19046-60-7	336.32
Dicoumarol	66-76-2	336.29
Serpentinic acid	605-14-1	335.386
4-Chloropinselin	104022-83-5	334.715
9β,13β-Epidioxyabiet-8(14)-en-18-oic acid	5309-35-3	334.46
ent-kaurane-17,19-dioic acid	60761-79-7	334.46
Kamebanin	39388-57-3	334.46
Coronarin B	119188-38-4	334.46
ent-9-Hydroxy-15-oxokauran-19-oic acid	77658-45-8	334.46
ent-11α,15α-Dihydroxykaur-16-en-19-oic acid	57719-76-3	334.46
ent-11α,16α-Epoxy- 15α-hydroxykauran-19-oic acid	77658-46-9	334.46
9α,13α-Epidioxyabiet-8(14)-en-18-oic acid	116499-73-1	334.46
Lathyrol	34420-19-4	334.45
Vinorine	34020-07-0	334.422
Rauvotetraphylline E	1422506-53-3	334.378
Isosalvipuberulin	115321-32-9	334.332
Mitomycin C	50-07-7	334.33
Byakangelicin	482-25-7	334.329
Amaronol B	226561-02-0	334.285
Cedrin	75513-81-4	334.285
β-Nicotinamide mononucleotide	1094-61-7	334.22
Seneciphylline	480-81-9	333.388
L-Epinephrine (Bitartrate)	51-42-3	333.29
Coronarin D methyl ether	157528-81-9	332.487
14-Deoxy-11,12-didehydroandrographolide	42895-58-9	332.444
Pinusolidic acid	40433-82-7	332.444
Horminone	21887-01-4	332.444
3,10-Dihydroxydielmentha-5,11-diene-4,9-dione	106623-23-8	332.444
Nemoralisin	942480-13-9	332.444
ent-9-Hydroxy-15-oxokaur-16-en-19-oic acid	77658-39-0	332.444
Hautriwaic acid	18411-75-1	332.444
16-Hydroxy-2-oxocleroda-3,13-dien-15,16-olide	165459-53-0	332.444
ent-11α-Hydroxy-15-oxokaur-16-en-19-oic acid	57719-81-0	332.444
2-Geranyl-4-isobutyrylphloroglucinol	72008-03-8	332.444
7α,15-Dihydroxydehydroabietic acid	155205-64-4	332.444
Phlogacantholide B	830347-16-5	332.444
(4→2)-Abeo-16-hydroxycleroda -2,13-dien-15,16-olide-3-al	935293-70-2	332.444
Carnosic acid	3650-09-7	332.43
20-Deoxyingenol	54706-99-9	332.43
Rubranol	211126-61-3	332.4
Marmin	14957-38-1	332.4
8α-Methacryloyloxybalchanin	104021-39-8	332.4
3,5-Dihydroxy-1-(3,4-dihydroxyphenyl) -7-(4-hydroxyphenyl)heptane	408324-00-5	332.4
3,4'-Dihydroxy-3',5,7-trimethoxyflavan	97914-19-7	332.356
Dihydropedicin	169234-89-3	332.356
5,7,4'-Tri-O-methylcatechin	105330-59-4	332.356
Acetyldihydromicromelin A	94285-22-0	332.313
Angustin B	1415795-51-5	332.313
Blumeatin B	79995-67-8	332.313
1-Hydroxy-2,3,4,7-tetramethoxyxanthone	14103-09-4	332.313
Sulochrin	519-57-3	332.313
Koaburaside	41653-73-0	332.31
Mearnsetin	16805-10-0	332.269
Echinophyllin C	310433-44-4	331.459
4-Hydroxycephalotaxine	84567-08-8	331.372
Drupacine	49686-57-9	331.372
Proparacaine (Hydrochloride)	5875-06-9	330.85
Furosemide	54-31-9	330.74
Teprenone	6809-52-5	330.55
Hedycoronen A	1383441-73-3	330.471
Abiesadine N	1159913-80-0	330.471
Dehydroisoandrosterone 3-acetate	853-23-6	330.46
Deoxycorticosterone	64-85-7	330.46
Carnosol	5957-80-2	330.428
Dihydroguaiaretic acid	66322-34-7	330.428
Spiramilactone B	180961-65-3	330.428
Liangshanin A	122717-54-8	330.428
Pterisolic acid C	1401419-87-1	330.428
Triptoquinone B	142937-50-6	330.428
15-Hydroxy-7-oxodehydroabietic acid	95416-25-4	330.428
14-Deoxycoleon U	88664-09-9	330.428
4-Hydroxysapriparaquinone	120278-25-3	330.428
8β-Tigloyloxycostunolide	96850-21-4	330.428
Geranyl ferulate	1206615-69-1	330.428
7-Hydroxy-2',5,8-trimethoxyflavanone	100079-34-3	330.341
5,7,4'-Tri-O-methylaromadendrin	76792-94-4	330.341
2',4'-Dihydroxy-2,3',6'-trimethoxychalcone	100079-39-8	330.341
3-Hydroxy-5,7-dimethoxy-3',4'- methylenedioxyflavan	162602-04-2	330.341
Isopedicin	4431-42-9	330.341
Pedicin	521-51-7	330.341
Decursidate	272122-56-2	330.341
7-O-Methyleucomol	17934-15-5	330.341
Prudomestin	3443-28-5	330.297
Isothymusin	98755-25-0	330.297
Desmethoxycentaureidin	22934-99-2	330.297
Tricin	520-32-1	330.297
Ombuin	529-40-8	330.297
Quercetin 3,4'-dimethyl ether	33429-83-3	330.297
3,6-Dimethoxyapigenin	22697-65-0	330.297
3,7-Di-O-methylquercetin	2068-02-2	330.297
Cirsiliol	34334-69-5	330.297
Methyl 6-glucosyloxysalicylate	108124-75-0	330.294
Phloracetophenone 4'-O-glucoside	5027-30-5	330.294
Myrciaphenone A	26089-54-3	330.294
3,8-Di-O-methylellagic acid	2239-88-5	330.253
2,7-Dihydrohomoerysotrine	51095-85-3	329.443
Reticuline	485-19-8	329.399
Erythrartine	51666-26-3	329.399
5-Epilithospermoside	84799-31-5	329.309
Nitisinone	104206-65-7	329.23
Cyclic AMP	60-92-4	329.21
Retinyl acetate	127-47-9	328.49
Docosahexaenoic Acid	6217-54-5	328.49
Voafinidine	180059-77-2	328.458
21-Deoxyneridienone B	924910-83-8	328.456
6,7-Dihydroneridienone A	72959-46-7	328.456
10-Hydroxydihydroperaksine	451478-47-0	328.415
7-Geranyloxy-5-methoxycoumarin	1432075-68-7	328.412
7-Geranyloxy-6-methoxycoumarin	28587-43-1	328.412
Triptoquinone A	142950-86-5	328.412
Macelignan	107534-93-0	328.4
Mangochinine	209115-67-3	328.391
Hirsutenone	41137-87-5	328.368
Methylophiopogonanone B	74805-91-7	328.368
Selinidin	19427-82-8	328.368
Decursin	5928-25-6	328.36
Columbianadin	5058-13-9	328.36
Salvigenin	19103-54-9	328.325
1,4,5,6-Tetrahydroxy-7-prenylxanthone	1001424-68-5	328.325
7,3',4'-Tri-O-methylluteolin	29080-58-8	328.325
1,5,15-Tri-O-methylmorindol	942609-65-6	328.325
Kaempferol 3,7,4'-trimethyl ether	15486-34-7	328.325
Kaempferol 5,7,4'-trimethyl ether	1098-92-6	328.325
Ugaxanthone	13179-11-8	328.325
Isocudraniaxanthone A	197447-26-0	328.325
Boeravinone E	137787-00-9	328.281
Bergenin	477-90-7	328.27
Fortuneine	87340-25-8	327.427
Boldine	476-70-0	327.384
N-Methyllindcarpine	14028-97-8	327.384
Erysotramidine	52358-58-4	327.384
Scoulerine	6451-73-6	327.384
Aristolochic acid C	4849-90-5	327.253
Confluentin	585534-03-8	326.483
2'-O-Methylbroussonin C	376362-03-7	326.44
Hydroquinine	522-66-7	326.43
Acitretin	55079-83-9	326.43
Hydroquinidine	1435-55-8	326.43
Buparvaquone	88426-33-9	326.43
Ajmaline	4360-12-7	326.43
Humantenmine	82354-38-9	326.399
Leuconolam	93710-27-1	326.399
3-Hydroxysarpagine	857297-90-6	326.399
Licarin A	51020-86-1	326.396
Triptoquinonide	163513-81-3	326.396
Kazinol U	1238116-48-7	326.396
Uncinatone	99624-92-7	326.396
Agatharesinol acetonide	800389-33-7	326.396
Gliotoxin	67-99-2	326.396
Eucalyptin	3122-88-1	326.352
1,7-Dihydroxy-3-methoxy-2-prenylxanthone	77741-58-3	326.352
Moracin O	123702-97-6	326.352
Moracin P	102841-46-3	326.352
5-Hydroxy-7-acetoxy-8-methoxyflavone	95480-80-1	326.309
O-Demethylforbexanthone	92609-77-3	326.309
Isojacareubin	50597-93-8	326.309
Secodihydro-hydramicromelin B	1212148-58-7	326.306
Spegatrine	47326-53-4	325.434
N-Methylcalycinine	86537-66-8	325.368
Cassythicine	5890-28-8	325.368
Monocrotaline	315-22-0	325.36
Erythroxytriol P	7121-99-5	324.508
Lochnerine	522-47-4	324.426
Tubotaiwine	6711-69-9	324.426
Quinidine	56-54-2	324.42
Quinine	130-95-0	324.42
Glabranin	41983-91-9	324.38
Phaseollidin	37831-70-2	324.38
Dihydroobovatin	104055-79-0	324.38
Dorsmanin A	162229-27-8	324.38
Isodorsmanin A	118266-99-2	324.38
Erythbidin A	210050-83-2	324.38
Musellarin A	477565-36-9	324.38
Sanggenofuran B	1017277-40-5	324.38
Isobavachalcone	20784-50-3	324.37
Bindarit	130641-38-2	324.37
Bavachin	19879-32-4	324.37
Sterigmatocystin	10048-13-2	324.293
Uridine 5'-monophosphate	58-97-9	324.18
Lycorine (hydrochloride)	2188-68-3	323.77
Neoechinulin A	51551-29-2	323.398
Neolitsine	2466-42-4	323.352
Stylopine	84-39-9	323.352
5'-Cytidylic acid	63-37-6	323.2
Isosaxalin	55481-86-2	322.748
Darutigenol	5940-00-1	322.492
9-Hydroxy-13E-labden-15-oic acid	132915-47-0	322.492
Imbricatolic acid	6832-60-6	322.492
ent-Kaurane-2α,6α,16β-triol	41530-90-9	322.492
ent-Kaurane-3β,16α,17-triol	130855-22-0	322.492
6α-Hydroxynidorellol	70387-38-1	322.492
Pterokaurane R	67349-43-3	322.492
Corymbol	7047-54-3	322.492
ent-Atisane-3β,16α,17-triol	115783-44-3	322.492
ent-Kaurane-16β,19,20-triol	167898-32-0	322.492
ent-Labda-8(17),13E-diene-3β,15,18-triol	90851-50-6	322.492
Clovanediol diacetate	2649-68-5	322.449
Taberdivarine H	1662688-34-7	322.411
Koumine N-oxide	113900-75-7	322.411
Pericyclivine	975-77-9	322.411
Cytosporone B	321661-62-5	322.4
Barbacarpan	213912-46-0	322.364
8-Prenyldaidzein	135384-00-8	322.364
Phaseollin	13401-40-6	322.364
5-Dehydroxyparatocarpin K	124858-37-3	322.364
Isobavachromene	56083-03-5	322.364
Glabrene	60008-03-9	322.364
Epitulipinolide diepoxide	39815-40-2	322.361
Neobavaisoflavone	41060-15-5	322.35
Sulfaquinoxaline sodium salt	967-80-6	322.32
2-Phospho-L-ascorbic acid trisodium salt	66170-10-3	322.05
Isocupressic acid	1909-91-7	320.476
ent-14β,16-Epoxy-8-pimarene-3β,15α-diol	1188281-98-2	320.476
16-Epiabbeokutone	135683-73-7	320.476
Alepterolic acid	63399-38-2	320.476
2β,6β,15α-Trihydroxy-ent-kaur-16-ene	53452-32-7	320.476
Dayecrystal A	926010-24-4	320.476
ent-16α,17-Dihydroxyatisan-3-one	112523-91-8	320.476
ent-16-Kaurene-3β,15β,18-triol	921211-29-2	320.476
Siegeskaurolic acid	52645-97-3	320.476
Meloscandonine	28645-27-4	320.395
Corylin	53947-92-5	320.348
Anhydrotuberosin	41347-49-3	320.348
Herbaridine B	1151511-05-5	320.345
6-Deoxy-3-O-methyl-β-allopyranosyl (1→4)-β-cymaronic acid δ-lactone	19131-13-6	320.343
Mycophenolic acid	24280-93-1	320.34
Amaronol A	226560-96-9	320.258
Dihydromyricetin	27200-12-0	320.25
Antidesmone	222629-77-8	319.448
Decarine	54354-62-0	319.32
Allopregnanolone	516-54-1	318.49
Alloepipregnanolone	516-55-2	318.49
Pseudolaric acid D	115028-67-6	318.46
12-Hydroxyabietic acid	3484-61-5	318.46
ent-3-Oxokauran-17-oic acid	151561-88-5	318.46
Coronarin D	119188-37-3	318.46
Isocoronarin D	138965-88-5	318.46
Epivitexolide D	958885-86-4	318.46
Vitexolide D	1788090-69-6	318.46
Galanolactone	115753-79-2	318.46
Abieta-8,11,13-triene-7,15,18-triol	337527-10-3	318.46
Tripterifordin	139122-81-9	318.46
Deacetylxylopic acid	6619-95-0	318.46
Pterokaurene L3	77658-38-9	318.46
Grandifloric acid	22338-69-8	318.46
ent-17-Hydroxykaur-15-en-19-oic acid	35030-38-7	318.46
Sventenic acid	126778-79-8	318.46
ent-3β-Hydroxykaur-16-en-19-oic acid	66556-91-0	318.46
Verbenacine	717901-03-6	318.46
Yucalexin P-17	119642-82-9	318.46
Neotripterifordin	149249-32-1	318.46
16-Hydroxycleroda-3,13-dien-15,16-olide	141979-19-3	318.46
16-Oxocleroda-3,13E-dien-15-oic acid	117620-72-1	318.46
Isosteviol	27975-19-5	318.45
Erianin	95041-90-0	318.36
Zearalenone	17924-92-4	318.36
3',4'-Dihydroxy-2-O-methylanigorufone	1392307-42-4	318.332
Hainanmurpanin	95360-22-8	318.329
Evofolin B	168254-96-4	318.329
4-O-Methylsappanol	104778-16-7	318.329
Paeoniflorigenone	80454-42-8	318.329
Paeonilactone C	98751-77-0	318.329
Protosappanin A dimethyl acetal	868405-37-2	318.329
10-O-Methylprotosappanin B	111830-77-4	318.329
Colelomycerone A	1191896-73-7	318.329
Angustin A	1415795-50-4	318.286
Drimiopsin D	773850-91-2	318.286
Sepinol	72061-63-3	318.286
4'-O-Methyltaxifolin	70411-27-7	318.286
Padmatin	80453-44-7	318.286
Cedeodarin	31076-39-8	318.286
Deodarin	33788-39-5	318.286
Myricetin	529-44-2	318.24
Cephalocyclidin A	421583-14-4	317.345
Piplartine	20069-09-4	317.345
Piperlongumine	20069-09-4	317.34
Pregnenolone	145-13-1	316.488
Cannabigerol	25654-31-3	316.488
5a-Pregnane-3,20-dione	566-65-4	316.48
15-Hydroxydehydroabietic acid	54113-95-0	316.444
Hardwickiic acid	1782-65-6	316.444
Chinensine B	849245-34-7	316.444
15,18-Dihydroxyabieta-8,11,13-trien-7-one	213329-45-4	316.444
ent-17-Hydroxykaura-9(11),15-dien-19-oic acid	1588516-88-4	316.444
O-Geranylconiferyl alcohol	129350-09-0	316.444
12α-Hydroxygrandiflorenic acid	63768-17-2	316.444
Royleanone	6812-87-9	316.444
4β-Carboxy-19-nortotarol	55102-39-1	316.444
ent-11β-Hydroxyatis-16-ene-3,14-dione	1092103-22-4	316.444
Antiquorin	125356-08-3	316.444
20-Deoxocarnosol	94529-97-2	316.444
ent-11α-Hydroxyabieta- 8(14),13(15)-dien-16,12α-olide	130466-20-5	316.444
11,12-Dihydro-7-hydroxyhedychenone	60149-07-7	316.444
6-Dehydroxy-8-hydroxygaleopsinolone	87440-66-2	316.444
6α-Hydroxyhispanone	596814-48-1	316.444
6β-Hydroxyhispanone	170711-93-0	316.444
Odorinol	72755-22-7	316.404
Hannokinol	408324-76-5	316.401
3-(3-Hydroxy-3-methylbutanyl)- 2,4,6-trihydroxybenzophenone	1432062-53-7	316.357
Sequosempervirin B	864719-17-5	316.357
Shikonofuran A	85022-66-8	316.357
Combretastatin A4	117048-59-6	316.35
Neobyakangelicol	35214-82-5	316.313
7,2'-Dihydroxy-5,8-dimethoxyflavanone	1351338-14-1	316.313
Nyasicol	111518-95-7	316.313
3'-Hydroxy-3,9-dihydroeucomin	107585-75-1	316.313
8-O-Demethyl-7-O-methyl-3,9-dihydropunctatin	93078-83-2	316.313
Homoferreirin	482-01-9	316.313
6-Methyl-7-O-methylaromadendrin	852385-13-8	316.313
Eucomol	17934-12-2	316.313
3,4-Dimethoxyphenyl glucoside	84812-00-0	316.311
Cimidahurinine	142542-89-0	316.311
3-O-Methylquercetin	1486-70-0	316.27
Tamarixetin	603-61-2	316.27
Pedalitin	22384-63-0	316.27
Nepetin	520-11-6	316.27
Rhamnetin	90-19-7	316.27
Isorhamnetin	480-19-3	316.26
Efavirenz	154598-52-4	315.68
Progesterone	57-83-0	314.472
Cannabidiol	13956-29-1	314.472
Cannabichromene	20675-51-8	314.472
Jolkinolide A	37905-07-0	314.428
Leojaponin	864817-63-0	314.428
Isoleojaponin	1840966-49-5	314.428
Triptinin B	189389-05-7	314.428
β-Estradiol 17-acetate	1743-60-8	314.42
Oblongine	60008-01-7	314.408
Platyphyllonol	41137-85-3	314.385
Alnusdiol	56973-51-4	314.385
1-(3,4-Dihydroxyphenyl)-7- (4-hydroxyphenyl)hept-6-en-3-ol	1206788-61-5	314.385
Cryptofolione	160098-78-2	314.385
Naringenin trimethyl ether	38302-15-7	314.341
Agrimonolide	21499-24-1	314.341
Flavokawain A	3420-72-2	314.341
Angophorol	133442-54-3	314.341
3'-Methylflavokawin	1044743-35-2	314.341
p-Hydroxyphenethyl trans-ferulate	84873-15-4	314.341
3'-Methyl-4-O-methylhelichrysetin	109471-13-8	314.341
3-Methoxymollugin	154706-44-2	314.341
5,7-Dihydroxy-6,8-dimethoxyflavone	3162-45-6	314.298
Cirsimaritin	6601-62-3	314.298
3-O-Acetylpinobanksin	52117-69-8	314.298
Kumatakenin	3301-49-3	314.298
Ermanin	20869-95-8	314.298
3,5-Dihydroxy-4',7-dimethoxyflavone	15486-33-6	314.298
Velutin	25739-41-7	314.298
Skullcapflavone I	41060-16-6	314.298
Pisatin	20186-22-5	314.298
Ladanein	10176-71-3	314.298
Pilloin	32174-62-2	314.298
7,3'-Di-O-methylorobol	104668-88-4	314.298
Nepetoidin B	55486-06-1	314.298
Sophoracarpan B	1674359-84-2	314.298
Sapropterin (dihydrochloride)	69056-38-8	314.17
1-Methyl-2-undecylquinolin-4(1H)-one	59443-02-6	313.487
Erysotrine	27740-43-8	313.4
N-Feruloyltyramine	66648-43-9	313.356
7-Prenyloxy-γ-Fagarine	23417-92-7	313.356
Laurolitsine	5890-18-6	313.356
N-cis-Feruloyltyramine	80510-09-4	313.356
3(20)-Phytene-1,2-diol	438536-34-6	312.541
Arachidic acid	506-30-9	312.53
16-​Dehydroprogesterone	1096-38-4	312.45
Guggulsterone	95975-55-6	312.45
Dihydroperaksine	16100-84-8	312.415
Quinamine	464-85-7	312.415
Conquinamine	464-86-8	312.415
[truncated: 1,737 more rows]
