# Supplementary material for: Targeting AI-2 quorum sensing: harnessing natural products against Streptococcus suis biofilm infection
Source: Vet Res. 2025 Feb 4;56:26. doi: 10.1186/s13567-025-01450-x (PMC11796197; doi:10.1186/s13567-025-01450-x)
Supplement: Supplementary file 2 — Additional file 2. Traditional Chinese medicine molecules. [file 13567_2025_1450_MOESM2_ESM.xlsx]

## Sheet: Dysoma versipellis
Mol ID	Molecule Name	MW	AlogP	Hdon	Hacc	OB (%)	Caco-2	BBB	DL	FASA-	HL
MOL000422	kaempferol	286.25	1.77	4	6	41.88	0.26	-0.55	0.24	0	14.74
MOL000098	quercetin	302.25	1.5	5	7	46.43	0.05	-0.77	0.28	0.38	14.4
MOL001702	dysoanthraquinone	342.32	2.53	0	7	34.33	0.62	-0.37	0.55	0.24	33.2
MOL001712	PGB	576.6	0.37	4	13	45.88	-1.03	-1.97	0.71	0.23	15.06
MOL001699	Diphyllin	380.37	3.33	1	7	36.23	0.62	-0.13	0.75	0.27	11.31
MOL000358	beta-sitosterol	414.79	8.08	1	1	36.91	1.32	0.99	0.75	0.23	5.36
MOL001698	Clei B	542.53	1.43	4	12	36.05	-1.01	-1.87	0.83	0.29	18.24
MOL001700	deoxypodophyllotoxin	398.44	3.21	0	7	37.75	0.76	0.33	0.83	0.2	11.52
MOL001713	(5R,5aR,8aR,9S)-5-hydroxy-9-(3,4,5-trimethoxyphenyl)-5a,6,8a,9-tetrahydro-5H-isobenzofurano[5,6-f][1,3]benzodioxol-8-one	414.44	2.11	1	8	30.61	0.21	-0.4	0.86	0.22	10.74
MOL001708	picropodophyllone	412.42	2.49	0	8	49.61	0.24	-0.4	0.86	0.25	24.17
MOL001715	Podophyllotoxone	412.42	2.49	0	8	49.61	0.37	-0.27	0.86	0.25	25.06
MOL001710	picropodophyllin	414.44	2.11	1	8	51.77	0.02	-0.51	0.86	0.23	10.59
MOL001714	podophyllotoxin	414.44	2.11	1	8	59.94	0.13	-0.44	0.86	0.23	11.29

## Sheet: Hedyotis diffusa Willd
Mol ID	Molecule Name	MW	AlogP	Hdon	Hacc	OB (%)	Caco-2	BBB	DL	FASA-	HL
MOL001670	2-methoxy-3-methyl-9,10-anthraquinone	252.28	3.28	0	3	37.83	0.73	-0.13	0.21	0.4	28.82
MOL001646	2,3-dimethoxy-6-methyanthraquinone	282.31	3.26	0	4	34.86	0.75	0.17	0.26	0.38	28.98
MOL000098	quercetin	302.25	1.5	5	7	46.43	0.05	-0.77	0.28	0.38	14.4
MOL000358	beta-sitosterol	414.79	8.08	1	1	36.91	1.32	0.99	0.75	0.23	5.36
MOL001663	(4aS,6aR,6aS,6bR,8aR,10R,12aR,14bS)-10-hydroxy-2,2,6a,6b,9,9,12a-heptamethyl-1,3,4,5,6,6a,7,8,8a,10,11,12,13,14b-tetradecahydropicene-4a-carboxylic acid	456.78	6.42	2	3	32.03	0.61	0.39	0.76	0.22	4.34
MOL001659	Poriferasterol	412.77	7.64	1	1	43.83	1.44	1.03	0.76	0.22	5.34
MOL000449	Stigmasterol	412.77	7.64	1	1	43.83	1.44	1	0.76	0.22	5.57

## Sheet: Ampelopsis japondca
Mol ID	Molecule Name	MW	AlogP	Hdon	Hacc	OB (%)	Caco-2	BBB	DL	FASA-	HL
MOL000073	ent-Epicatechin	290.29	1.92	5	6	48.96	0.02	-0.64	0.24	0.34	0.63
MOL000492	(+)-catechin	290.29	1.92	5	6	54.83	-0.03	-0.73	0.24	0	0.61
MOL000569	digallate	322.24	1.53	6	9	61.85	-0.76	-1.52	0.26	0.43	5.29
MOL000098	quercetin	302.25	1.5	5	7	46.43	0.05	-0.77	0.28	0.38	14.4
MOL003283	(2R,3R,4S)-4-(4-hydroxy-3-methoxy-phenyl)-7-methoxy-2,3-dimethylol-tetralin-6-ol	360.44	2.25	4	6	66.51	-0.2	-1.17	0.39	0.23	1.26
MOL000358	beta-sitosterol	414.79	8.08	1	1	36.91	1.32	0.99	0.75	0.23	5.36
MOL000359	sitosterol	414.79	8.08	1	1	36.91	1.32	0.87	0.75	0.22	5.37
MOL006504	(-)-Catechin gallate	442.4	3.16	7	10	53.57	-0.52	-1.21	0.75	0.38	4.28
MOL004355	Spinasterol	412.77	7.64	1	1	42.98	1.44	1.04	0.76	0.21	5.32
MOL000449	Stigmasterol	412.77	7.64	1	1	43.83	1.44	1	0.76	0.22	5.57

## Sheet: Herba Solani Lyrati
Mol ID	Molecule Name	MW	AlogP	Hdon	Hacc	OB (%)	Caco-2	BBB	DL	FASA-	HL
MOL006859	Volon	394.48	0.36	4	7	35.42	-1.12	-1.39	0.63	0.35	4.86

## Sheet: Ajugae Decumbentis Herba
Mol ID	Molecule Name	MW	AlogP	Hdon	Hacc	OB (%)	Caco-2	BBB	DL	FASA-	HL
MOL000006	luteolin	286.25	2.07	4	6	36.16	0.19	-0.84	0.25	0.39	15.94
MOL007768	[(1S,2R,4S,4aR,5R,8aR)-4-hydroxy-1,2-dimethyl-1-[2-(5-oxo-2H-furan-3-yl)ethyl]spiro[decalin-5,2'-oxirane]-4a-yl]methyl (E)-2-methylbut-2-enoate	432.61	3.88	1	6	60.1	0.09	-0.59	0.55	0.3	1.88
MOL007760	ajugacumbin F	450.63	3.11	3	7	70.69	-0.01	-0.68	0.59	0.27	4.02
MOL007767	[(1S,2R,4S,4aR,5R,8aR)-4-acetoxy-1,2-dimethyl-1-[2-(5-oxo-2H-furan-3-yl)ethyl]spiro[decalin-5,2'-oxirane]-4a-yl]methyl (E)-2-methylbut-2-enoate	474.65	4.25	0	7	46.26	0.28	-0.43	0.64	0.28	2.7
MOL007759	[(1S,2R,4S,4aR,5R,6S,8aR)-4-acetoxy-6-hydroxy-1,2-dimethyl-1-[2-(5-oxo-2H-furan-3-yl)ethyl]spiro[decalin-5,2'-oxirane]-4a-yl]methyl (E)-2-methylbut-2-enoate	490.65	3.29	1	8	31.33	-0.17	-0.96	0.66	0.29	1.87
MOL000358	beta-sitosterol	414.79	8.08	1	1	36.91	1.32	0.99	0.75	0.23	5.36

## Sheet: Pulsatilliae Radix
Mol ID	Molecule Name	MW	AlogP	Hdon	Hacc	OB (%)	Caco-2	BBB	DL	FASA-	HL
MOL001978	Aureusidin	286.25	2.07	4	6	53.42	0.07	-0.53	0.24	0.44	21.02
MOL000354	isorhamnetin	316.28	1.76	4	7	49.6	0.31	-0.54	0.31	0.32	14.34
MOL001987	β-sitosterol	546.57	1.55	3	12	33.94	-0.44	-1.37	0.7	0.18	13.56
MOL000358	beta-sitosterol	414.79	8.08	1	1	36.91	1.32	0.99	0.75	0.23	5.36
MOL001979	LAN	426.8	8.12	1	1	42.12	1.52	1.18	0.75	0.23	5.84
MOL001971	Pulchinenoside C_qt	470.81	6.98	2	3	37.79	0.64	0.09	0.76	0.27	8.4
MOL000449	Stigmasterol	412.77	7.64	1	1	43.83	1.44	1	0.76	0.22	5.57
MOL000211	Mairin	456.78	6.52	2	3	55.38	0.73	0.22	0.78	0.26	8.87
MOL001984	3beta,23-Dihydroxy-lup-20(29)-ene-28-O-alpha-L-rhamnopyranosyl-(1-4)-beta-D-glucopyranosyl(1-6)-beta-D-glucopyranoside_qt	430.74	4.76	3	3	37.59	0.45	-0.24	0.79	0.26	6.7
MOL001973	Sitosteryl acetate	456.83	8.46	0	2	40.39	1.39	1.11	0.85	0.22	6.34
MOL001985	ZINC01615307	414.44	2.94	1	8	56.38	0.53	-0.05	0.87	0.19	10.29

## Sheet: adix Stephaniae Cepharanthae
Mol ID	Molecule Name	MW	AlogP	Hdon	Hacc	OB (%)	Caco-2	BBB	DL	FASA-	HL
MOL006980	papaverine	339.42	3.5	0	5	64.04	1.22	0.57	0.38	0.18	4.14
MOL006968	(S)-(6-methoxy-4-quinolyl)-[(2S,4S,5S)-5-vinylquinuclidin-2-yl]methanol	324.46	2.73	1	4	38.06	0.69	0.25	0.4	0.25	3.88
MOL001467	Luteanin	341.44	3.28	1	5	55.63	0.94	0.7	0.55	0.17	1.3
MOL006982	codeine	299.4	1.64	1	4	45.48	0.87	0.87	0.56	0.21	10.06
MOL006971	CREBANINE	339.42	3.34	0	5	34.64	1.08	0.62	0.75	0.21	5.27
MOL001454	berberine	336.39	3.45	0	4	36.86	1.24	0.57	0.78	0.19	6.57

## Sheet: Herba Patriniae
Mol ID	Molecule Name	MW	AlogP	Hdon	Hacc	OB (%)	Caco-2	BBB	DL	FASA-	HL
MOL001676	Vilmorrianine C	627.85	1.55	0	10	33.96	0.59	0.14	0.22	0.15	21.71
MOL001689	acacetin	284.28	2.59	2	5	34.97	0.67	-0.05	0.24	0.35	17.25
MOL000422	kaempferol	286.25	1.77	4	6	41.88	0.26	-0.55	0.24	0	14.74
MOL000006	luteolin	286.25	2.07	4	6	36.16	0.19	-0.84	0.25	0.39	15.94
MOL000098	quercetin	302.25	1.5	5	7	46.43	0.05	-0.77	0.28	0.38	14.4
MOL001678	bolusanthol B	356.4	3.77	4	6	39.94	0.29	-0.35	0.41	0.35	15.05
MOL001677	asperglaucide	444.57	4.02	2	6	58.02	0.28	-0.22	0.52	0.42	6.88
MOL001697	Sinoacutine	325.39	1	1	5	63.39	0.72	0.36	0.53	0.25	4.9
MOL001790	Linarin	592.6	-0.18	7	14	39.84	-1.68	-2.77	0.71	0.27	16.07
MOL002322	isovitexin	432.41	-0.06	7	10	31.29	-1.24	-2.01	0.72	0.33	16.45
MOL000358	beta-sitosterol	414.79	8.08	1	1	36.91	1.32	0.99	0.75	0.23	5.36
MOL000359	sitosterol	414.79	8.08	1	1	36.91	1.32	0.87	0.75	0.22	5.37
MOL000449	Stigmasterol	412.77	7.64	1	1	43.83	1.44	1	0.76	0.22	5.57

## Sheet:  Isatidis Radix
Mol ID	Molecule Name	MW	AlogP	Hdon	Hacc	OB (%)	Caco-2	BBB	DL	FASA-	HL
MOL001792	DFV	256.27	2.57	2	4	32.76	0.51	-0.29	0.18	0.42	17.89
MOL001728	3-[ 2′ -( 5′ - hydroxymethyl) furyl ] -1 ( 2H) -isoquinolinone-7-O-BETA-D-glucoside_qt	257.26	1.29	3	5	51.74	0.08	-0.82	0.18	0	3.75
MOL001756	quindoline	218.27	3.94	1	1	33.17	1.5	0.99	0.22	0.33	11.06
MOL001689	acacetin	284.28	2.59	2	5	34.97	0.67	-0.05	0.24	0.35	17.25
MOL001833	Glucobrassicin-1-Sulfonate_qt	365.42	0.58	1	8	42.52	-0.19	-0.69	0.24	0.08	-0.96
MOL001814	(E)-3-(3,5-dimethoxy-4-hydroxy-benzylidene)-2-indolinone	297.33	2.13	2	5	57.18	0.69	0.16	0.25	0.31	10.13
MOL001820	(E)-3-(3,5-dimethoxy-4-hydroxyb-enzylidene)-2-indolinone	299.35	1.68	2	5	65.17	0.28	-0.17	0.25	0.28	6.49
MOL001781	Indigo	262.28	2.11	2	4	38.2	0.83	0.02	0.26	0.44	77.01
MOL001782	(2Z)-2-(2-oxoindolin-3-ylidene)indolin-3-one	262.28	1.88	2	4	48.4	0.85	-0.06	0.26	0.43	44.74
MOL001735	Dinatin	300.28	2.32	3	6	30.97	0.48	-0.49	0.27	0.28	16.44
MOL001736	(-)-taxifolin	304.27	1.49	5	7	60.51	-0.24	-1.02	0.27	0.41	14.37
MOL001798	neohesperidin_qt	302.3	2.28	3	6	71.17	0.26	-0.47	0.27	0	15.96
MOL001774	Ineketone	318.5	2.64	2	3	37.14	0.39	0.1	0.3	0.28	1.82
MOL001767	hydroxyindirubin	278.28	1.61	3	5	63.37	0.51	-0.47	0.3	0.42	44.92
MOL001722	2-O-beta-D-glucopyranosyl-2H-1,4-benzoxazin-3(4H)-one	327.32	-1.25	5	9	43.62	-1.31	-1.52	0.31	0.33	2.79
MOL001793	(E)-2-[(3-indole)cyanomethylene-]-3-indolinone	300.36	3.2	2	3	54.59	1.06	0.22	0.32	0.37	39.04
MOL001749	ZINC03860434	390.62	7.57	0	4	43.59	1.04	0.6	0.35	0.3	3.97
MOL001733	EUPATORIN	344.34	2.55	2	7	30.23	0.7	-0.5	0.37	0.21	15.21
MOL001721	Isaindigodione	326.38	1.36	2	6	60.12	-0.09	-0.31	0.41	0	7.17
MOL001803	Sinensetin	372.4	3.06	0	7	50.56	1.12	0.04	0.45	0.13	15.52
MOL001779	Sinoacutine	327.41	1.56	1	5	49.11	0.7	0.39	0.46	0.24	0.77
MOL001734	3-[[(2R,3R,5R,6S)-3,5-dihydroxy-6-(1H-indol-3-yloxy)-4-oxooxan-2-yl]methoxy]-3-oxopropanoic acid	379.35	0.36	4	9	85.87	-1.03	-1.25	0.47	0.34	3.58
MOL001750	glucobrassicin	448.52	-0.28	6	10	66.02	-1.58	-2.26	0.48	0	2.76
MOL001726	pinoresinol-4-O-beta-D-apiosyl-beta-D-glucopyranoside	618.74	0.54	6	12	36.45	-1.13	-1.9	0.51	0.22	0.51
MOL001828	3-[(3,5-dimethoxy-4-oxo-1-cyclohexa-2,5-dienylidene)methyl]-2,4-dihydro-1H-pyrrolo[2,1-b]quinazolin-9-one	350.4	1.31	1	6	51.84	0.81	0.03	0.56	0.3	27.23
MOL001769	beta-sitosterol dodecantate	597.13	12.47	0	2	34.57	1.28	0.57	0.57	0.21	7.72
MOL001783	2-(9-((3-methyl-2-oxopent-3-en-1-yl)oxy)-2-oxo-1,2,8,9-tetrahydrofuro[2,3-h]quinolin-8-yl)propan-2-yl acetate	399.48	2.54	1	7	64	0.39	-0.09	0.57	0	7.67
MOL000953	CLR	386.73	7.38	1	1	37.87	1.43	1.13	0.68	0.2	4.52
MOL001790	Linarin	592.6	-0.18	7	14	39.84	-1.68	-2.77	0.71	0.27	16.07
MOL002322	isovitexin	432.41	-0.06	7	10	31.29	-1.24	-2.01	0.72	0.33	16.45
MOL001800	rosasterol	414.79	8.22	1	1	35.87	1.28	0.89	0.75	0.23	5.11
MOL001771	poriferast-5-en-3beta-ol	414.79	8.08	1	1	36.91	1.45	1.14	0.75	0	5.07
MOL000358	beta-sitosterol	414.79	8.08	1	1	36.91	1.32	0.99	0.75	0.23	5.36
MOL000359	sitosterol	414.79	8.08	1	1	36.91	1.32	0.87	0.75	0.22	5.37
MOL001755	24-Ethylcholest-4-en-3-one	412.77	8.18	0	1	36.08	1.46	1.22	0.76	0.25	5.49
MOL000449	Stigmasterol	412.77	7.64	1	1	43.83	1.44	1	0.76	0.22	5.57
MOL001804	Stigmasta-5,22-diene-3beta,7alpha-diol	440.83	8.35	1	1	43.04	1.35	0.84	0.82	0.23	6.01
MOL001806	Stigmasta-5,22-diene-3beta,7beta-diol	454.86	8.8	1	1	42.56	1.37	0.81	0.83	0.24	5.69
MOL001810	6-(3-oxoindolin-2-ylidene)indolo[2,1-b]quinazolin-12-one	363.39	3.54	1	5	45.28	1.19	0.48	0.89	0.44	47.91

## Sheet: Lobeliae Chinensis Herba
Mol ID	Molecule Name	MW	AlogP	Hdon	Hacc	OB (%)	Caco-2	BBB	DL	FASA-	HL
MOL001689	acacetin	284.28	2.59	2	5	34.97	0.67	-0.05	0.24	0.35	17.25
MOL000422	kaempferol	286.25	1.77	4	6	41.88	0.26	-0.55	0.24	0	14.74
MOL000006	luteolin	286.25	2.07	4	6	36.16	0.19	-0.84	0.25	0.39	15.94
MOL002881	Diosmetin	300.28	2.32	3	6	31.14	0.46	-0.66	0.27	0.34	16.34
MOL003044	Chryseriol	300.28	2.32	3	6	35.85	0.39	-0.53	0.27	0.32	16.31
MOL005530	Hydroxygenkwanin	300.28	2.32	3	6	36.47	0.52	-0.44	0.27	0.31	15.22
MOL002341	Hesperetin	302.3	2.28	3	6	70.31	0.37	-0.25	0.27	0.33	15.78
MOL000098	quercetin	302.25	1.5	5	7	46.43	0.05	-0.77	0.28	0.38	14.4
MOL012216	norlobelanine	321.45	3.77	1	3	64.08	0.7	0.33	0.3	0.38	35.32
MOL012209	2-[(2R,6S)-6-[(2R)-2-hydroxy-2-phenylethyl]-1-methylpiperidin-2-yl]-1-phenylethanone	337.5	3.93	1	3	45.53	0.77	0.22	0.32	0.38	19.19
MOL012208	Lobelanine	335.48	4.3	0	3	54.13	1.14	0.46	0.32	0.42	31.96
MOL012207	lobelanidine	339.52	3.57	2	3	60.53	0.82	0.31	0.32	0.34	5.78
MOL012225	3-[(2S,3R)-2-(4-hydroxy-3-methoxy-phenyl)-3-(hydroxymethyl)-7-methoxy-2,3-dihydrobenzofuran-5-yl]propyl acetate	402.48	2.85	2	7	73.08	0.19	-0.88	0.54	0.22	8.55
MOL009009	(+)-medioresinol	388.45	2.12	2	7	87.19	0.5	-0.29	0.62	0.2	1.39
MOL001790	Linarin	592.6	-0.18	7	14	39.84	-1.68	-2.77	0.71	0.27	16.07
MOL011678	(3S,8S,9S,10R,13R,14S,17R)-17-[(1S,4R)-4-ethyl-1,5-dimethylhexyl]-10,13-dimethyl-2,3,4,7,8,9,11,12,14,15,16,17-dodecahydro-1H-cyclopenta[a]phenanthren-3-ol	414.79	8.08	1	1	36.91	1.43	1.15	0.75	0.21	4.93
MOL009653	Cycloeucalenol	426.8	7.59	1	1	39.73	1.42	1.04	0.79	0.23	5.01

[truncated: 80 more sheets: Scutellariae Barbatae Herba, Menispermi Rhizoma, Radix Aconiti Kusnezoffii, Cortex Hibisci, Iridis Tectori Rhizoma, Andrographis Herba, Sedi Herba, Isatidis Folium, Sargentodoxae Caulis, Euphorbiae Humifusae Herba, Potentillae Discoloris Herba, Pteridis Multifidae Herba, Ailanthi Altissimae Fructus, Mahoniae Caulis, Fortunes Bossfern Rhizome, Bidentis Bipinnatae Herba, Folium Nelumbinis, Saxifraga Stolonifera, Centella Asiatica (L.) Urban, Tinosporae Radix …]
