# Supplementary material for: Targeting AI-2 quorum sensing: harnessing natural products against Streptococcus suis biofilm infection
Source: Vet Res. 2025 Feb 4;56:26. doi: 10.1186/s13567-025-01450-x (PMC11796197; doi:10.1186/s13567-025-01450-x)
Supplement: Supplementary file 3 — Additional file 3. Integrated natural product information. [file 13567_2025_1450_MOESM3_ESM.xlsx]

## Sheet: Natural products information
Molecule Name	Pubchem CID/SID	CAS	MW
Taurochenodeoxycholic acid	387316	516-35-8	499.7
Aconine	20054813	509-20-6	499.597
Acetylursolic acid	6475119	7372-30-7	498.753
3-O-Acetyloleanolic acid	151202	4339-72-4	498.753
Euphohelioscopin A	137796515	87064-61-7	498.666
Angeloylisogomisin O	91864463	83864-70-4	498.578
Deacetylnimbin	10505484	18609-16-0	498.578
2,3-Dihydro-3α-methoxynimbolide	102200378	1607828-35-2	498.578
Angeloylgomisin O	91864462	83864-69-1	498.578
Strictosamide	10345799	23141-25-5	498.538
Vincosamide	10163855	23141-27-7	498.538
6-O-Vanilloylajugol	14396664	124168-04-3	498.488
Tebipenem pivoxil	9892071	161715-24-8	497.63
Stephavanine	421509	33116-33-5	497.506
Ertapenem sodium	23721821	153773-82-1	497.5
3-Acetoxy-11-ursen-28,13-olide	21606662	35959-08-1	496.737
Wilforlide A acetate	91895469	84104-80-3	496.737
Coronalolide methyl ester	5468948	268214-50-2	496.693
Paniculoside II	21593624	60129-64-8	496.603
Andropanoside	44575270	82209-72-1	496.603
10-O-Vanilloylaucubin	10529276	193969-08-3	496.472
oxypaeoniflorin	21631105	39011-91-1	496.462
Halofuginone (hydrobromide)	400771	64924-67-0	495.59
18-Hydroxytritriacontan-16-one	86127863	97191-42-9	494.893
ent-Labda-8(17),13-dien-16,15-olid- 19-oic acid glucosyl ester	102004587	919120-78-8	494.587
ent-9-Hydroxy-15-oxokaur-16-en- 19-oic acid β-D-glucopyranosyl ester	102004618	81263-96-9	494.587
14-Deoxy-11,12-didehydroandrographiside	44575271	141973-41-3	494.587
Paniculoside III	21593625	60129-65-9	494.587
7-O-Acetylneocaesalpin N	124708037	1309079-08-0	494.544
6-Epiharpagoside	95224650	1151862-67-7	494.5
Harpagoside	5281542	19210-12-9	494.49
Salvianolic acid A	5281793	96574-01-5	494.45
Minocycline (hydrochloride)	N/A	13614-98-7	493.94
Epothilone A	448799	152044-53-6	493.66
Cefmetazole (sodium)	23666711	56796-39-5	493.52
n-Tritriacontan-16,18-dione	154874	24514-86-1	492.877
Sanggenol P	102004551	1351931-30-0	492.618
Artemyriantholide D	21668651	421558-76-1	492.618
Caesalmin E	10480816	204185-91-1	492.571
Taxuspine W	5321766	181309-92-2	492.571
Massonianoside B	76311962	188300-19-8	492.528
Schizandriside	14521043	71222-06-5	492.528
Globularin	21603201	1399-49-1	492.484
6-O-Cinnamoylcatalpol	71307080	136807-41-5	492.484
Antiarol rutinoside	59002398	261351-23-9	492.481
Yixingensin	74978397	158642-42-3	492.441
3,8-Di-O-methylellagic acid 2-O-glucoside	46918077	51803-68-0	492.397
Aglinin A	15887718	246868-97-3	490.73
Secaubrytriol	16099421	925932-10-1	490.73
Cycloastragenol	13943287	84605-18-5	490.72
Alisol A	15558616	19885-10-0	490.71
Macrocarpal I	9983050	179388-54-6	490.643
Macrocarpal J	177350	179603-47-5	490.643
Drevogenin A	202357	10163-83-4	490.643
3'-Geranyl-3-prenyl-2',4',5,7-tetrahydroxyflavone	73554048	1334309-44-2	490.602
Dibenzoyl Thiamine	3036235	299-88-7	490.57
Adenanthin	15011073	111917-59-0	490.555
Lethedoside A	10390853	221289-20-9	490.468
Andrographidine E	5318498	113963-41-0	490.468
6''-O-Acetylastragalin	10435673	118169-27-0	490.425
2''-Acetylastragalin	52952531	1206734-95-3	490.425
Docosyl caffeate	5316952	28593-92-2	488.758
Phellochin	189290	115334-04-8	488.758
Methyl eichlerianate	76313960	56421-12-6	488.758
2α,3α,23-Trihydroxyolean-12-en-28-oic acid	11504083	102519-34-6	488.714
Tormentic acid	73193	13850-16-3	488.714
Uncargenin C	56776360	152243-70-4	488.714
Euscaphic acid	471426	53155-25-2	488.714
2α,24-Dihydroxyursolic acid	73554050	143839-02-5	488.714
2α,3α,24-Trihydroxyolean-12-en-28-oic acid	69570248	150821-16-2	488.714
2α,3α,24-Trihydroxyurs-12-en-28-oic acid	12308659	89786-83-4	488.714
Esculentic acid	9898760	103974-74-9	488.714
Uncaric acid	10838721	123135-05-7	488.714
Gardenoin J	131636812	1345109-46-7	488.714
Arjunolic acid	73641	465-00-9	488.714
2-Epitormentic acid	490364	119725-19-8	488.714
Rotundic acid	12315075	20137-37-5	488.714
Barbinervic acid	194183	64199-78-6	488.714
3,4-seco-Olean-12-en-4-ol-3,28-dioic acid	53322486	182249-69-0	488.714
Asiatic acid	119034	464-92-6	488.7
Bayogenin	12305221	6989-24-8	488.7
Polygalic acid	12442765	1260-04-4	488.66
Alboctalol	85235974	62394-00-7	488.499
Citicoline	13804	987-78-0	488.32
Karavilagenin A	16079963	912329-03-4	486.785
Glycerol 1-(26-hydroxyhexacosanoate)	10672593	177602-14-1	486.783
3,27-Dihydroxy-20(29)-lupen -28-oic acid methyl ester	14707303	263844-79-7	486.742
23-Deoxojessic acid	44344977	215609-93-1	486.742
Methyl lycernuate A	91895436	56218-46-3	486.742
Ceanothic acid	161352	21302-79-4	486.698
Quinovic acid	120678	465-74-7	486.698
3-Hydroxy-12-oleanene-23,28-dioic acid	71307355	226562-47-6	486.698
Actinidic acid	70680338	341971-45-7	486.698
2-Oxopomolic acid	44593379	54963-52-9	486.698
Quillaic acid	101810	631-01-6	486.698
Gardenolic acid B	45273405	108864-53-5	486.698
Cimigenol-3-one	90471440	31222-32-9	486.698
Rotundanonic acid	101102965	173357-19-2	486.698
TEA polyphenol	1287	84650-60-2	458.372
Eucalyptone	91885002	172617-99-1	486.611
Macrocarpal N	91895404	221899-21-4	486.611
Stauntosaponin A	71525042	1417887-91-2	486.611
Methyl 6-hydroxyangolensate	40469567	22255-07-8	486.567
Jaceidin triacetate	634981	14397-69-4	486.436
11-Hydroxycodaphniphylline	75034218	1186496-68-3	485.713
Chlorouvedalin	91886688	24694-80-2	484.935
Phlegmanol C	91895435	1260-05-5	484.769
3-Acetoxy-24-hydroxydammara-20,25-diene	73554049	143519-04-4	484.769
Dehydrotumulosic acid	15225964	6754-16-1	484.71
Fupenzic acid	12045007	119725-20-1	484.682
Darutoside	44715524	59219-65-7	484.636
2,6,16-Kauranetriol 2-O-β-D-allopyranoside	91668402	195735-16-1	484.636
2,16,19-Kauranetriol 2-O-β-D-allopyranoside	91668399	195723-38-7	484.636
ent-Labda-8(17),13Z-diene- 15,16,19-triol 19-O-glucoside	102004636	1245636-01-4	484.636
Suavioside A	73821014	133740-37-1	484.636
Angeloyl-(+)-gomisin K3	23583761	1023744-69-5	484.595
Myricanol triacetate	13991193	34509-52-9	484.551
5'-Prenylaliarin	46218174	1246926-09-9	484.551
Evodol	185481	22318-10-1	484.508
Rhein-8-O-β-D-glucopyranoside	54676854	113443-70-2	484.43
Nicergoline	34040	27848-84-6	484.39
Uridine triphosphate	6133	63-39-8	484.14
Bekanamycin	439318	4696-76-8	483.51
Azlocillin (sodium salt)	23685176	37091-65-9	483.47
Corollin	182708	63461-31-4	483.346
24-Methylenecycloartanol acetate	13151740	1259-94-5	482.797
β-Amyrenonol acetate	464076761	5356-56-9	482.754
Marsformoxide B	15598266	2111-46-8	482.754
Coronalolide	6479499	268214-51-3	482.666
Sugeroside	3082543	41743-57-1	482.62
Heteroclitin D	10367978	140369-76-2	482.53
Raltegravir (potassium salt)	23668479	871038-72-1	482.51
4-Hydroxy-3-methoxyphenol 1-O-(6-O-syringoyl)glucoside	91895374	426821-85-4	482.445
Catalposide	93039	6736-85-2	482.445
4-Hydroxy-2-methoxyphenol 1-O-(6-O-syringoyl)glucoside	73554079	945259-61-0	482.445
Silibinin	31553	22888-70-6	482.44
Isosilybin	21723007	72581-71-6	482.44
Triumbelletin	14213530	131559-54-1	482.407
Picrasidine T	13946337	113808-03-0	481.536
Tetracycline (hydrochloride)	54704426	64-75-5	480.9
Jolkinol A	6449904	62820-11-5	480.607
Demethylzeylasteral	10322911	107316-88-1	480.607
Paniculoside I	14396747	60129-63-7	480.604
Acevaltrate	65717	25161-41-5	480.517
Albiflorin	24868421	39011-90-0	480.46
Paeoniflorin	442534	23180-57-6	480.46
Myricetin 3-O-galactoside	5491408	15648-86-9	480.386
11-O-Galloylbergenin	14464334	82958-44-9	480.386
4-O-Galloylbergenin	14464332	82958-45-0	480.386
Cytochalasin B	5311281	14930-96-2	479.622
Fumitremorgin B	105113	12626-17-4	479.581
Miconazole (nitrate)	68553	22832-87-7	479.14
Rhodamine B	6694	81-88-9	479.024
Methacycline (hydrochloride)	54685047	3963-95-9	478.88
Trilobatin 2''-acetate	11167490	647853-82-5	478.457
Nyasicoside	10648327	111518-94-6	478.457
Persicoside	91884749	28978-03-2	478.457
Kelampayoside A	10552637	87562-76-3	478.454
Calceolarioside B	5273567	105471-98-5	478.45
Mearnsitrin	6918652	30484-88-9	478.413
Isorhamnetin 3-O-glucoside	5318645	5041-82-7	478.413
Cefotaxime (sodium salt)	10695961	64485-93-4	477.45
Gentiside B	46229236	1225022-67-2	476.747
Panaxatriol	73599	32791-84-7	476.73
Cefazolin (sodium)	23675322	27164-46-1	476.49
Agrimonolide 6-O-glucoside	130868	126223-29-8	476.485
Angeflorin	74977844	57498-69-8	476.441
Cirsimarin	159460	13020-19-4	476.441
Pivmecillinam (hydrochloride)	115162	32887-03-9	476.03
Cloxacillin (sodium monohydrate)	23675743	7081-44-9	475.88
Flucloxacillin sodium	23667629	1847-24-1	475.85
Leupeptin (hemisulfate)	2733491	103476-89-7	475.59
20S,24R-Epoxydammara-12β,25-diol-3-one	14038588	25279-15-6	474.731
Shoreic acid	12315515	21671-00-1	474.731
Eichlerianic acid	12315516	56421-13-7	474.731
Lyclaninol	91895437	53755-76-3	474.731
Piscidinol A	12004524	100198-09-2	474.731
Tetrahydroxysqualene	90203387	1043629-23-7	474.731
Eicosyl ferulate	6440080	133882-79-8	474.731
Psidial A	45104868	1207181-35-8	474.602
Guajadial	46197930	959860-49-2	474.602
4,5-Diepipsidial A	91886696	1219603-97-0	474.602
Psiguadial D	71475291	1402066-95-8	474.602
Guajadial B	71508109	1414455-03-0	474.602
Epiguajadial B	125128169	1411629-26-9	474.602
Methylprednisolone succinate	16923	2921-57-5	474.54
(+)-Puerol B 2"-O-glucoside	102004504	868409-19-2	474.469
Cichoric Acid	5281764	6537-80-0	474.37
20,24-Epoxy-24-methoxy- 23(24-25)abeo-dammaran-3-one	73554035	1020074-97-8	472.758
3-Epicorosolic acid	15917998	52213-27-1	472.715
Scutellaric acid	12302571	102919-76-6	472.715
Ganodermanontriol	3001811	106518-63-2	472.715
3-Epimaslinic acid	25564831	26563-68-8	472.715
Rubifolic acid	72994727	80489-65-2	472.715
20-Hydroxy-3-oxolupan-28-oic acid	73554077	93372-87-3	472.715
Alphitolic acid	12305768	19533-92-7	472.715
Lycernuic acid A	636674	53755-77-4	472.715
Odoratone	76311433	16962-90-6	472.715
Bourjotinolone A	91895451	6985-35-9	472.715
Hispidone	21603613	73891-72-2	472.715
Wilforol C	12302572	168254-95-3	472.715
Triptotriterpenic acid A	21594203	84108-17-8	472.715
3,22-Dihydroxyolean-12-en-29-oic acid	71307339	808769-54-2	472.715
Triptocallic acid D	44575705	201534-09-0	472.715
Triptocallic acid A	44575704	190906-61-7	472.715
27-Hydroxymangiferolic acid	45269256	17983-82-3	472.715
Salaspermic acid	44593364	71247-78-4	472.715
Echinocystic acid	73309	510-30-5	472.7
Corosolic acid	6918774	4547-24-4	472.7
Maslinic acid	73659	4373-41-5	472.7
Hederagenin	73299	465-99-6	472.7
Macrocarpal B	454458	142698-60-0	472.627
Macrocarpal A	454457	132951-90-7	472.627
Macrocarpal D	454460	142647-71-0	472.627
Macrocarpal E	454461	142628-54-4	472.627
Macrocarpal H	10719242	179388-53-5	472.627
Macrocarpal L	9847648	327601-97-8	472.627
Macrocarpal K	85744286	218290-59-6	472.627
Macrocarpal O	9956473	327622-65-1	472.627
Limonol	100027	989-61-7	472.54
Eugenol rutinoside	15101911	138772-01-7	472.494
Pemetrexed (disodium)	135413520	150399-23-8	471.37
Epifriedelanol acetate	13688752	2259-07-6	470.786
Tetrahymanol acetate	14447666	2130-22-5	470.786
Glyceryl hexacosanoate	14542802	127098-14-0	470.783
1-Dehydroxy-23-deoxojessic acid	3008861	149252-87-9	470.742
5,19-Epoxy-25-methoxycucurbita-6,23-dien-3-ol	91884853	81910-39-6	470.742
Hyptadienic acid	14605533	128397-09-1	470.699
Sculponeatic acid	42643118	1169806-02-3	470.699
Kadsuric acid	5384417	62393-88-8	470.699
Hederagonic acid	12310388	466-01-3	470.699
22-Hydroxy-3-oxo-12-ursen-30-oic acid	44559663	173991-81-6	470.699
Karavilagenin D	57330179	934739-29-4	470.699
28-Hydroxy-3-oxoolean-12-en-29-oic acid	73809773	381691-22-1	470.699
27-Hydroxymangiferonic acid	45270932	5132-66-1	470.699
23-Hydroxymangiferonic acid	45271778	232266-08-9	470.699
Camaldulenic acid	10528366	71850-15-2	470.699
Virgatic acid	14489125	14356-51-5	470.699
3,4-Secolupa-4(23),20(29)-diene-3,28-dioic acid	91302444	36138-41-7	470.699
18β-Glycyrrhetinic acid	482117555	471-53-4	470.68
11α,12α-Epoxy-3β,23-dihydroxy- 30-norolean-20(29)-en-28,13β-olide	70698158	186140-36-3	470.655
12-Demethylneocaesalpin F	46861646	1228964-10-0	470.568
Seneganolide	10695684	301530-12-1	470.524
Limonin	179651	1180-71-8	470.51
Moluccanin diacetate	14134113	121700-27-4	470.437
Plumieride	72319	511-89-7	470.434
Dimenhydrinate	10660	523-87-5	469.96
Codaphniphylline	12303733	14694-15-6	469.714
Yunnandaphninine G	129316815	1042143-83-8	469.714
Taraxasterol acetate	13889352	6426-43-3	468.77
δ-Amyrin acetate	13915602	51361-60-5	468.77
α-Amyrin acetate	92842	863-76-3	468.77
Simiarenol acetate	71307340	4965-99-5	468.77
Dammaradienyl acetate	14137679	52914-31-5	468.77
Sorghumol acetate	14757445	90582-47-1	468.77
β-Amyrin acetate	336237561	1616-93-9	468.77
Glutinol acetate	1781002	6426-44-4	468.77
Lupeol acetate	92157	1617-68-1	468.77
Ganoderic acid DM	11784642	173075-45-1	468.683
Meliasenin B	46210176	1221262-77-6	468.683
Semialactone	91895428	366450-46-6	468.683
2,16-Kauranediol 2-O-β-D-allopyranoside	73554066	474893-07-7	468.636
Maoyerabdosin	101920419	90468-72-7	468.549
Jangomolide	14240958	93767-25-0	468.508
Prim-O-glucosylcimifugin	14034912	80681-45-4	468.45
Gyrophoric acid	135728	548-89-0	468.421
delsoline	441727	509-18-2	467.6
Tobramycin	36294	32986-56-4	467.51
Deoxycytidine triphosphate	65091	2056-98-6	467.16
Loteprednol Etabonate	444025	82034-46-6	466.95
Sendanolactone	15906464	64929-59-5	466.667
5,7,4'-Trihydroxy-3,6-dimethoxy -3',5'-diprenylflavone	52936206	1246926-08-8	466.536
Staurosporine	44259	62996-74-1	466.53
Benfotiamine	5282168	22457-89-2	466.45
6-O-p-Hydroxybenzoylaucubin	91885091	1016987-87-3	466.446
Agnuside	442416	11027-63-7	466.446
Heraclenol 3'-O-glucoside	21573687	32207-10-6	466.446
Curculigoside	158845	85643-19-2	466.44
(2S,3S)-(-)-Glucodistylin	3035567	129212-92-6	466.402
Taxifolin 3'-O-glucoside	14282774	31106-05-5	466.402
Glycocholic acid	10140	475-31-0	465.62
Ponasterone A	115127	13408-56-5	464.648
Pristimerin	159516	1258-84-0	464.64
3α-Cinnamoyloxypterokaurene L3	86345522	79406-13-6	464.607
Isogarciniaxanthone E	10389717	659747-28-1	464.564
Garciniaxanthone E	10457167	173294-74-1	464.564
Parvifolixanthone A	16085273	906794-56-7	464.564
Hesperetin 5-O-glucoside	129663	69651-80-5	464.43
Phlorigidoside B	288248-46-4	288248-46-4	464.427
Myricitrin	5281673	17912-87-7	464.38
Gentiside J	14177660	1238837-50-7	462.719
Axillaridine A	3004425	128255-16-3	462.681
Rhuscholide A	16655065	944804-58-4	462.679
Latisxanthone C	10790224	197447-32-8	462.548
7-O-Acetylbonducellpin C	10742713	197781-86-5	462.545
Eupalinolide I	77985550	1402067-84-8	462.501
Valerosidate	10457051	29505-31-5	462.499
Exoticin	389000	13364-94-8	462.458
Farrerol 7-O-glucoside	42607898	885044-12-2	462.458
Salviaplebeiaside	131846037	1236273-88-3	462.458
5,8,4'-Trihydroxy-7-methoxyflavone 8-O-glucoside	129316704	710952-13-9	462.414
Diosmetin-7-O-β-D-glucopyranoside	11016019	20126-59-4	462.409
Homoplantaginin	5318083	17680-84-1	462.4
3-O-Methylducheside A	14463056	62218-23-9	462.37
Scutellarin	185617	27740-01-8	462.36
Echinulin	115252	1859-87-6	461.653
Clindamycin (hydrochloride)	16051951	21462-39-5	461.44
Lincomycin (hydrochloride hydrate)	71476	7179-49-9	461.01
Chlorovaltrate K	13455460	96801-92-2	460.957
5-Pentacosylresorcinol	155463	70110-61-1	460.791
Thiamine pyrophosphate	9068	154-87-0	460.77
Cabraleadiol	21625899	67253-01-4	460.747
Dammar-20(21)-ene-3β,24,25-triol	74933431	55050-69-6	460.747
Cycloartane-3β,24,25-triol	14314548	57576-29-1	460.747
3-Epicabraleadiol	21575463	19942-04-2	460.747
Cycloartane-3,24,25-triol	5270670	57586-98-8	460.747
Panaxadiol	73498	19666-76-3	460.73
(20S)-Protopanaxadiol	11213350	30636-90-9	460.73
Eicosanyl caffeate	5320238	28593-90-0	460.704
7,4'-Di-O-methylapigenin 5-O-glucoside	85750200	197018-71-6	460.442
Andrographidine C	5318484	113963-39-6	460.442
Oxytetracycline	54675779	79-57-2	460.43
Paeonolide	442923	72520-92-4	460.43
Oroxylin A-7-O-beta-D-glucuronide	14655552	36948-76-2	460.39
Blasticidin S hydrochloride	589205	3513-03-9	458.9
Ocotillone	25567101	22549-21-9	458.731
Dihydroniloticin	73351981	115334-05-9	458.731
24,25-Dihydroxydammar-20-en-3-one	101087017	63543-53-3	458.731
Cabraleone	21625900	35761-54-7	458.731
Lycoclavanol	91895419	13956-51-9	458.731
21-Episerratriol	91895438	24513-57-3	458.731
Serratriol	91895439	13956-52-0	458.731
Soyasapogenol B	115012	595-15-3	458.731
24,25-Dihydroxycycloartan-3-one	101929808	155060-48-3	458.731
12-Ursene-3,16,22-triol	46872956	1242085-06-8	458.731
20,24-Dihydroxydammar-25-en-3-one	21607677	75069-59-9	458.731
Rubiarbonol B	12019474	130288-60-7	458.731
21,24β-Epoxycycloartane-3β,25-diol	102004567	125305-73-9	458.731
23-Hydroxybetulin	14605681	84414-40-4	458.731
14,17-Epidioxy-28-nor-15-taraxerene-2,3-diol	91895420	66107-60-6	458.688
15-Deoxoeucosterol	21632988	81241-53-4	458.688
Cabraleahydroxylactone acetate	70698233	35833-70-6	458.688
2'-O-Methylperlatolic acid	3084728	38968-07-9	458.557
Cinobufotalin	259776	1108-68-5	458.54
Gallocatechin gallate	5276890	5127-64-0	458.382
Amygdalin	656516	29883-15-6	457.43
Triptohypol F	91895434	268541-26-0	456.759
Niloticin	14021529	115404-57-4	456.715
Alstonic acid A	91895416	1159579-44-8	456.715
3β-Hydroxylanosta-9(11),24Z-dien-26-oic acid	71307335	129724-83-0	456.715
Richenoic acid	91895427	134476-74-7	456.715
Bryonolic acid	159970	24480-45-3	456.715
Secaubryenol	16099423	925932-08-7	456.715
3,21-Dihydroxy-14-serraten-16-one	21589494	24513-51-7	456.715
Momordicoside I aglycone	90677200	81910-41-0	456.715
Pyrocincholic acid methyl ester	91895433	107160-24-7	456.715
3-Epikatonic acid	10434225	76035-62-6	456.715
α-Boswellic acid	637234	471-66-9	456.715
Masticadienolic acid	102004474	472-30-0	456.715
Melilotigenin C	10551785	188970-21-0	456.715
Dulcioic acid	101051955	78516-69-5	456.715
Mangiferolic acid	45270099	4184-34-3	456.715
Isomangiferolic acid	14034468	13878-92-7	456.715
Lupeolic acid	12111950	87355-32-6	456.715
16-Deoxysaikogenin F	13322819	57475-62-4	456.715
β-Peltoboykinolic acid	12016584	24778-48-1	456.715
Polpunonic acid	169521	33600-93-0	456.715
Lucidadiol	10789991	252351-95-4	456.715
Morolic acid	489944	559-68-2	456.715
3-Epibetulinic acid	485711	38736-77-5	456.706
Ursolic acid	64945	77-52-1	456.7
3-Dehydro-15-deoxoeucosterol	91895430	81678-46-8	456.672
3-Isomangostin hydrate formate	54584954	925705-36-8	456.497
Prerubialatin	122219480	1667718-89-9	456.456
Acetylepipodophyllotoxin	14160030	1180-35-4	456.453
2',5,6',7-Tetraacetoxyflavanone	71307297	80604-17-7	456.41
15-Demethylplumieride	44593505	132586-69-7	456.407
Primaquine (Diphosphate)	6135	63-45-6	455.34
alpha-Spinasterol acetate	6452058	4651-46-1	454.743
3β-Hydroxyurs-11-en-28,13-olide	4450096	35959-05-8	454.699
Alstonic acid B	91895417	1159579-45-9	454.699
Coccinic acid	73554039	107783-45-9	454.699
Ganoderiol F	471008	114567-47-4	454.699
24,25-Epoxytirucall-7-en-3,23-dione	91895452	890928-81-1	454.699
Moronic acid	489941	6713-27-5	454.699
Melilotigenin B	91895471	91269-84-0	454.699
3-Oxotirucalla-7,24-dien-21-oic acid	158100	82464-35-5	454.699
Wedelobatin A	137796393	1589488-34-5	454.699
Oleanonic acid	12313704	17990-42-0	454.699
Wilforlide A	158477	84104-71-2	454.68
Betulonic acid	122844	4481-62-3	454.68
Macrocarpal C	454459	142628-53-3	454.612
Daturataturin A aglycone	91885231	904665-71-0	454.612
Dodoviscin H	57408288	1372527-39-3	454.525
Obacunone	119041	751-03-1	454.516
ε-Viniferin	5315232	62218-08-0	454.484
Nafcillin (sodium monohydrate)	23704143	7177-50-6	454.47
Aflavarin	44584646	144429-67-4	454.438
prim-O-Glucosylangelicain	124222265	85889-15-2	454.435
Kaempferol tetraacetate	14130926	16274-11-6	454.394
Sambutoxin	54724817	160047-56-3	453.627
10-Hydroxyneoline	139600678	132362-42-6	453.581
Fuziline	14163819	80665-72-1	453.57
GW 501516	9803963	317318-70-0	453.5
Danofloxacin (mesylate)	71334	119478-55-6	453.48
Cefixime	5362065	79350-37-1	453.45
22-Dehydroclerosteryl acetate	13988623	28594-00-5	452.727
Ganoderic acid SZ	46888171	865543-37-9	452.683
Wedelobatin B	137796394	1589488-35-6	452.683
8α-Hydroxylabda-13(16),14-dien -19-yl p-hydroxycinnamate	14138895	117254-98-5	452.64
28-Deoxonimbolide	14467538	126005-94-5	452.552
2'-O-Methylkurarinone	11982641	270249-38-2	452.552
Forskolin J	23254517	81873-08-7	452.55
Pierreione B	52951514	1292766-21-2	452.509
5,7,3',4'-Tetrahydroxy- 3-methoxy-8,5'-diprenylflavone	56961710	1353676-65-9	452.509
5,7,3',4'-Tetrahydroxy- 3-methoxy-8-geranylflavone	91825843	1605304-56-0	452.509
5-O-Methylvisammioside	21670038	84272-85-5	452.45
Vitamin K1	5280483	84-80-0	450.7
Sofalcone	5282219	64506-49-6	450.52
Asebotin	11190157	11075-15-3	450.447
Isoastilbin	316844	54081-48-0	450.403
Sinensin	10456395	28189-90-4	450.403
Eriodictyol 7-O-glucoside	13254473	38965-51-4	450.403
Taxifolin 7-O-rhamnoside	24721355	137592-12-2	450.4
Astilbin	119258	29838-67-3	450.39
Tedizolid (phosphate)	11476460	856867-55-5	450.32
Glycoursodeoxycholic acid	12310288	64480-66-6	449.636
Glycochenodeoxycholic acid	12544	640-79-9	449.62
Cefoxitin (sodium)	23667300	33564-30-6	449.43
Stigmastane-3β,5α,6β-triol	3036251	20835-91-0	448.736
ent-3β-Cinnamoyloxykaur-16-en-19-oic acid	91886691	79406-10-3	448.608
Bakkenolide IIIa	77993299	915289-60-0	448.583
11,12-Di-O-acetyltenacigenin B	124222325	857897-01-9	448.561
Lophanthoidin B	14193971	120462-42-2	448.518
Atractyloside A	71307451	126054-77-1	448.5
Uvedalin	101142080	24694-79-9	448.474
8-O-acetyl shanzhiside methyl ester	162823	57420-46-9	448.42
Astragalin	5282102	480-10-4	448.38
Orientin	5281675	28608-75-5	448.38
Kaempferol-7-glucoside	10095180	16290-07-6	448.38
Homoorientin	114776	4261-42-1	448.38
Ducheside A	5316973	176665-78-4	448.343
Ampiroxicam	2176	99464-64-9	447.46
3,7,16-Trihydroxystigmast-5-ene	71307331	289056-24-2	446.72
α-Tocopherolquinone	49890304	7559-04-8	446.72
Methyl pseudolarate B	6475944	82508-34-7	446.502
7-O-Acetyl-4-O-demethylpolysyphorin	91886697	89706-39-8	446.502
Yangambin	443028	13060-14-5	446.502
Ceftibuten (dihydrate)	5282241	118081-34-8	446.46
Sissotrin	5280781	5928-26-7	446.415
Daphylloside	21602024	14260-99-2	446.412
Calycosin-7-O-β-D-glucoside	440016554	20633-67-4	446.4
Glycitin	187808	40246-10-4	446.4
Trifolirhizin	442827	6807-83-6	446.4
Cefuroxime (sodium)	23670318	56238-63-2	446.37
Baicalin	64982	21967-41-9	446.36
Apigenin 7-glucuronide	5319484	29741-09-1	446.36
2-Hydroxydiplopterol	125114671	1193250-54-2	444.748
Schleicheol 2	10837035	256445-68-8	444.748
Dammarenediol II	10895555	14351-29-2	444.748
Zeorin	159931	22570-53-2	444.748
Schleicheol 1	10623182	256445-66-6	444.748
26-Nor-8-oxo-α-onocerin	14447050	125124-68-7	444.704
6-O-Methylcerevisterol	14159790	126060-09-1	444.704
Econazole (nitrate)	68589	24169-02-6	444.7
3β,5α,9α-Trihydroxyergosta-7,22-dien-6-one	14556179	88191-14-4	444.66
Curcumaromin A	131850015	1810034-38-8	444.576
Curcumaromin C	125181871	1810034-40-2	444.576
Curcumaromin B	131850016	1810034-39-9	444.576
Bufotalin	12302120	471-95-4	444.573
5-Acetoxymatairesinol dimethyl ether	21668899	74892-45-8	444.486
Serratenediol	164947	2239-24-9	442.732
Cycloart-25-ene-3β,24-diol	11419367	10388-48-4	442.732
Lup-20(29)-ene-3α,23-diol	14167263	32451-85-7	442.732
Glochidiol	13969554	6610-56-6	442.732
Dipterocarpol	441676	471-69-2	442.732
α-Onocerin	11453544	511-01-3	442.732
21-Episerratenediol	12309682	1449-06-5	442.732
Cycloart-23-ene-3β,25-diol	5470009	14599-48-5	442.732
Uvaol	92802	545-46-0	442.732
3-Epiglochidiol	488250	29028-10-2	442.732
Erythrodiol	101761	545-48-2	442.732
Myricadiol	3084282	17884-88-7	442.732
Olean-12-ene-3,24-diol	14167253	119318-15-9	442.732
29-Hydroxyfriedelan-3-one	14108943	39903-21-4	442.732
Olean-12-ene-3β,11α-diol	13918522	5282-14-4	442.732
Lup-20(29)-ene-2α,3β-diol	15127233	61448-03-1	442.732
Hennadiol	489919	20065-99-0	442.732
Lup-20(29)-ene-3β,23-diol	319369300	163060-07-9	442.732
Friedelin 3,4-lactone	14105790	29621-75-8	442.732
Triptocalline A	44559634	201534-10-3	442.645
Cinobufagin	11969542	470-37-1	442.54
Mulberrofuran H	20056162	89199-99-5	442.473
Rubioncolin C	14777447	132242-52-5	442.473
(+)-Pinoresinol diacetate	234825	32971-25-8	442.47
Oxacillin (sodium monohydrate)	23694213	7240-38-2	441.43
24-Methylenecycloartan-3β-ol	94204	1449-09-8	440.759
24,25-Epoxydammar-20(21)-en-3-one	92029840	63543-52-2	440.716
Ganoderol B	13934286	104700-96-1	440.716
Glochidonol	14167335	23963-54-4	440.716
25-Hydroxycycloart-23-en-3-one	44423578	148044-47-7	440.716
30-Hydroxylup-20(29)-en-3-one	15038289	72944-06-0	440.716
β-Amyrenonol	20055661	38242-02-3	440.716
Mupinensisone	158802	152253-67-3	440.716
30-Oxolupeol	10071968	64181-07-3	440.716
30-Oxopseudotaraxasterol	131849190	160481-71-0	440.716
Canophyllal	12302400	14440-40-5	440.716
Roburic acid	12315005	6812-81-3	440.707
Pachysamine M	46939340	1253202-75-3	440.675
1-Norbetulonic acid	23243541	214150-74-0	440.672
3-Epiakebonoic acid	91895432	104777-61-9	440.672
Sculponeatin O	42643169	1169806-00-1	440.629
Deacetylnimbinene	739004	78916-55-9	440.541
8-Isomulberrin hydrate	102004511	1432063-35-8	440.498
Kushenol L	21721878	101236-50-4	440.498
Kushenol X	10599228	254886-77-6	440.498
erythro-Guaiacylglycerol β-threo-syringylglycerol ether	66765211	1313434-74-0	440.451
Ginkgolide C	24721502	15291-76-6	440.4
Scopolamine butylbromide	6852391	149-64-4	440.37
Combretastatin A4 disodium phosphate	6918309	168555-66-6	440.29
24-Methylenecycloartanone	634880	1449-08-7	438.744
Ganoderol A	13934284	104700-97-2	438.7
Olean-12-ene-3,11-dione	14287354	2935-32-2	438.7
Deoxyflindissone	70698213	107176-31-8	438.7
Isovouacapenol C	3009285	455255-15-9	438.569
Licorisoflavan A	196831	129314-37-0	438.569
Leachianone A	44593449	97938-31-3	438.525
11β-Hydroxycedrelone	73311289	283174-18-5	438.525
Kurarinone	11982640	34981-26-5	438.525
Maackiaflavanone	124355910	156162-10-6	438.525
Doripenem (monohydrate)	636377	364622-82-2	438.52
Morusinol	5481968	62949-93-3	438.482
Furowanin A	11582970	911004-72-3	438.482
Millewanin G	11662094	874303-33-0	438.482
Millewanin H	11597321	874303-34-1	438.482
Sec-O-Glucosylhamaudol	10478277	80681-44-3	438.426
Dihydroxyaflavinine	156857	76410-56-5	437.628
Neoline	120682	466-26-2	437.582
N1,N10-Bis(p-coumaroyl)spermidine	15270795	114916-05-1	437.544
Walsuralactam A	125181893	1370556-82-3	437.541
Meropenem (trihydrate)	441129	119478-56-7	437.51
Sitafloxacin (hydrate)	6918203	163253-35-8	436.84
Ganoderal A	13934282	104700-98-3	436.684
Spiratisanin A	131850446	1902173-16-3	436.64
Spiratisanin B	131850447	1902173-19-6	436.64
Spiratisanin C	131850448	1902173-22-1	436.64
Estropipate	5284555	7280-37-7	436.56
Echitovenidine	23650	7222-35-7	436.556
Forskolin G	12967001	473981-11-2	436.55
Artocarpin	5458461	7608-44-8	436.509
Phlorizin	6072	60-81-1	436.419
Trilobatin	6451798	4192-90-9	436.419
Glochicoccin D	91895381	927812-23-5	436.419
Catechin 3-rhamnoside	21626704	103630-03-1	436.419
Phloridzin	9912668	7061-54-3	436.41
Taxifolin 3-O-xyloside	493319	40672-47-7	436.376
Erigeside I	5315605	224824-74-2	436.376
Aztreonam	5742832	78110-38-0	435.43
TBB	1694	17374-26-4	434.71
Lophanthoidin F	5318210	120462-46-6	434.534
Rosthornin B	91895327	125181-21-7	434.534
Trichokaurin	12444495	23811-50-9	434.534
Dexamethasone (acetate)	236702	1177-87-3	434.5
Rocaglaol	393602	147059-46-9	434.494
Vernolide B	70692803	618860-58-5	434.491
6-O-Caffeoylarbutin	15689808	136172-60-6	434.403
Prunin	92794	529-55-5	434.403
Engeletin	6453452	572-31-6	434.39
Avicularin	5490064	572-30-5	434.36
Guaijaverin	5481224	22255-13-6	434.36
Reynoutrin	5320861	549-32-6	434.36
Paspalinine	9867531	63722-91-8	433.552
Dihydroepistephamiersine 6-acetate	129316601	57361-74-7	433.506
Octadecyl caffeate	5320237	69573-60-0	432.649
Gitogenin	441887	511-96-6	432.64
16-Acetoxy-7-O-acetylhorminone	14164993	269742-39-4	432.518
Niranthin	13989915	50656-77-4	432.518
Gelomulide N	138376535	1005212-02-1	432.518
De-4'-O-methylyangambin	44555396	149250-48-6	432.475
Pseudolaric Acid B	6475943	82508-31-4	432.46
3',4',5',3,5,6,7-Heptamethoxyflavone	389001	17245-30-6	432.431
3,5,7,8,3',4',5'-Heptamethoxyflavone	5318050	21634-52-6	432.431
6-Ethoxygeniposide	102262674	1264496-61-8	432.428
Emodin-8-O-β-D-glucopyranoside	337589461	23313-21-5	432.39
Afzelin	5316673	482-39-3	432.388
Vitexin	5280441	3681-93-4	432.388
Apigenin 5-O-glucoside	14730806	28757-27-9	432.388
Anthraglycoside B	99649	23313-21-5	432.388
Griselinoside	155589	71035-06-8	432.385
Sophoricoside	5321398	152-95-4	432.38
Isovitexin	162350	38953-85-4	432.38
Genistin	5281377	529-59-9	432.38
Apigenin 7-glucoside	5280704	578-74-5	432.38
Oroxin A	5320313	57396-78-8	432.38
Rivulobirin B	91885013	194145-29-4	432.347
10-Undecenoic acid (zinc salt)	11179	557-08-4	431.91
Peimine	131900	23496-41-5	431.65
Pseurotin A	9845622	58523-30-1	431.446
7α-Hydroxysitosterol	161816	34427-61-7	430.721
Stigmast-4-ene-3β,6β-diol	439985368	113626-76-9	430.721
(+)-α-Tocopherol	14985	59-02-9	430.71
Ergosta-5,24(28)-diene-3,7,16-triol	102004499	289054-34-8	430.677
Cerevisterol	10181133	516-37-0	430.677
Eichlerialactone	76313961	2202-01-9	430.633
Hecogenin	91453	467-55-0	430.62
Ruscogenin	441893	472-11-7	430.62
Sodium cholate	23668194	361-09-1	430.565
Ingenol-3-angelate	6918670	75567-37-2	430.53
Odonicin	14106499	51419-51-3	430.503
9-O-Acetyl-4,4'-di-O-methyllariciresinol	21722906	73354-15-1	430.503
Hypophyllanthin	182140	33676-00-5	430.503
Sesartemin	342737	77394-27-5	430.459
Episesartemin A	342739	77449-31-1	430.459
Artemetin acetate	91895351	95135-98-1	430.415
Ononin	442813	486-62-4	430.4
Sipeimine	442977	61825-98-7	429.64
Peiminine	167691	18059-10-4	429.64
Stachybotramide	10477748	149598-71-0	429.561
Pefloxacin (mesylate)	119525	70458-95-6	429.46
Friedelanol	101341	5085-72-3	428.748
Cycloartanol	12760132	4657-58-3	428.748
Tetrahymanol	168951	2130-17-8	428.748
Stigmastane-3,6-dione	13992092	22149-69-5	428.705
7α-Hydroxystigmasterol	21769896	64998-19-2	428.705
7-Oxo-β-sitosterol	440015917	2034-74-4	428.705
29-Norcycloart-23-ene-3,25-diol	102004564	115040-04-5	428.705
Stigmasta-4,22-diene-3β,6β-diol	91884997	167958-89-6	428.705
29-Nor-20-oxolupeol	490365	19891-85-1	428.705
Ketohakonanol	90720428	18004-20-1	428.705
Ergosterol peroxide	5351516	2061-64-5	428.661
3-Oxo-21α-methoxy-24,25,26,27- tetranortirucall-7-ene-23(21)-lactone	75579030	1260173-73-6	428.617
Neoruscogenin	9910474	17676-33-4	428.6
Stachartin A	134715092	1978388-54-3	428.574
Isocarapanaubine	12302440	17391-09-2	428.489
1-Isomangostin hydrate	13873659	26063-95-6	428.487
3-Isomangostin hydrate	13873658	26063-96-7	428.487
Praeruptorin C	5320692	72463-77-5	428.475
Ptelatoside B	130179	90852-99-6	428.44
Rosavin	9823887	84954-92-7	428.43
5,7-Diacetoxy-3,4',8-trimethoxyflavone	13916287	5128-43-8	428.399
Peimisine	161294	19773-24-1	427.625
Ranolazine	56959	95635-55-5	427.54
Pemetrexed	135410875	137281-23-3	427.41
Adenosine 5'-diphosphate	6022	58-64-0	427.2
Simiarenol	12442794	1615-94-7	426.732
5-Glutinen-3β-ol	9932254	545-24-4	426.732
Friedelin	91472	559-74-0	426.732
13(18)-Oleanen-3-ol	12358447	508-04-3	426.732
β-Amyrin	482040395	559-70-6	426.732
Cycloeucalenol	101690	469-39-6	426.732
Sorghumol	91885232	90582-44-8	426.732
Taraxerol	92097	127-22-0	426.732
Hop-17(21)-en-3β-ol	91632878	564-14-7	426.732
Epitaraxerol	344467	20460-33-7	426.732
Fern-7-en-19α-ol	137796495	70588-12-4	426.732
(2Z,6Z,10E,14E,18E)-Farnesylfarnesol	13559233	90695-03-7	426.732
Filicenol B	101114249	145103-37-3	426.732
Tetrahymanone	137796415	17822-06-9	426.732
Lupeol	259846	545-47-1	426.72
shionone	12315507	10376-48-4	426.72
Buxbodine D	91895277	390362-53-5	426.692
Stigmast-4-ene-3,6-dione	5490007	23670-94-2	426.689
6-Hydroxystigmasta-4,22-dien-3-one	10071143	36450-01-8	426.689
21αH-24-Norhopa-4(23),22(29)-diene-3β,6β-diol	21672122	194613-74-6	426.689
Scoparinol	14781533	130838-00-5	426.602
Vindorosine	11618751	5231-60-7	426.517
11,12-De(methylenedioxy)danuphylline	91885229	888482-17-5	426.473
Rauvoyunine B	131847821	1414883-82-1	426.473
Mangostanol	10048103	184587-72-2	426.471
(-)-Praeruptorin B	10251869	4970-26-7	426.471
Paucinervin A	52949770	1243249-16-2	426.471
Onitisin 2'-O-glucoside	91884808	62043-53-2	426.468
Epipterosin L 2'-O-glucoside	102594522	61117-89-3	426.468
Praeruptorin B	5319259	81740-07-0	426.46
11-Hydroxytephrosin	155725	72458-85-6	426.427
Peucedanol 3'-O-glucoside	100918320	65891-61-4	426.424
Peucedanol 7-O-glucoside	44144279	65853-04-5	426.424
Toltrazuril	68591	69004-03-1	425.38
15-Nonacosanol	18459409	2764-81-0	424.801
Lupenone	92158	1617-70-5	424.72
δ-Amyrone	612828	20248-08-2	424.716
Simiarenone	10410123	2318-78-7	424.716
β-Amyrone	348291706	638-97-1	424.716
9(11),12-Oleanadien-3-ol	13918528	94530-87-7	424.716
Cyclomusalenone	91886690	30452-60-9	424.716
Filic-3-en-25-al	131848475	147850-78-0	424.716
8,14-Epoxyergosta-4,22-diene-3,6-dione	49870999	1265908-20-0	424.629
Licoricidin	480865	30508-27-1	424.542
Bakkenolide Db	10741005	226711-23-5	424.517
Dehydrocholate (sodium)	23675007	145-41-5	424.51
Prenylpiperitol	91884985	157659-20-6	424.498
Sanggenol A	15233693	174423-30-4	424.498
Sophoraflavanone G	72936	97938-30-2	424.498
Euchrestaflavanone B	14542254	87402-91-3	424.498
Didrovaltrate	65689	18296-45-2	424.496
8-Epicrepiside E	21636138	93395-30-3	424.452
Smyrindioloside	10836072	87592-77-6	424.408
Apterin	57459455	53947-89-0	424.408
Praeroside II	24066895	86940-46-7	424.408
Ginkgolide B	65243	15291-77-7	424.4
Ginkgolide J	11154476	107438-79-9	424.4
1,2-Diacetoxy-4,7,8- trihydroxy-3-(4-hydroxyphenyl)dibenzofuran	10002448	146905-24-0	424.367
10,11-Dihydro-24-hydroxyaflavinine	167995170	171569-81-6	423.644
Neolinine	14060211	112515-37-4	423.554
Glochidone	13942832	6610-55-5	422.701
(-)-Sparteine (sulfate pentahydrate)	20055553	6160-12-9	422.54
Cedrelone	21596358	1254-85-9	422.526
Glyasperin A	5481963	142474-52-0	422.482
6,8-Diprenylorobol	21148065	66777-70-6	422.482
8-Prenylluteone	471687	125002-91-7	422.482
Sanggenon N	42608044	92280-12-1	422.482
Kuwanol C	14539879	123702-94-3	422.482
Derrisisoflavone B	10812165	246870-75-7	422.482
8-Lavandulylkaempferol	16083184	883859-83-4	422.482
Isoerysenegalensein E	5318561	478158-77-9	422.482
Erysenegalensein E	15478903	154992-17-3	422.482
Epimedokoreanin B	21147600	161068-53-7	422.482
Isoangustone A	21591148	129280-34-8	422.482
Xerophilusin G	91895323	304642-94-2	422.48
Valtrate	442436	18296-44-1	422.48
Piptocarphin A	6436817	76248-63-0	422.436
Catechin 7-O-xyloside	271601	42830-48-8	422.392
6β-Hydroxyipolamiide	14137128	87797-84-0	422.39
Lamiide	443327	27856-54-8	422.39
Sarafloxacin (hydrochloride)	56207	91296-87-6	421.83
Monohydroxyisoaflavinine	14188979	116865-09-9	421.629
20-Hydroxyaflavinine	124511201	116865-08-8	421.629
Talatisamine	159891	20501-56-8	421.57
Topotecan	60700	123948-87-8	421.45
Sutherlandin trans-p-coumarate	10526195	315236-68-1	421.408
Caesalpine A	124708210	1616757-59-5	420.507
Bonducellpin C	10526154	197781-84-3	420.507
Morusin	5281671	62596-29-6	420.466
Auriculasin	5358846	60297-37-2	420.466
Lyoniresinol	11711453	14464-90-5	420.464
5,5'-Dimethoxylariciresinol	14157882	116498-58-9	420.464
Carpalasionin	101599958	83150-97-4	420.464
8α-(2-Methylacryloyloxy)- 1-O-methylhirsutinolide 13-O-acetate	70688595	883872-71-7	420.464
8α-Tigloyloxyhirsutinolide 13-O-acetate	10002209	83182-58-5	420.464
Eucannabinolide	5281471	38458-58-1	420.464
Aminophylline	9433	317-34-0	420.43
Rhaponticin	637213	155-58-8	420.41
Sesamoside	3082856	117479-87-5	420.374
Amoxicillin (trihydrate)	62883	61336-70-7	419.45
Simvastatin	54454	79902-63-9	418.57
Phyllanthin	358901	10351-88-9	418.535
14-Deoxy-ε-caesalpin	139600686	279683-46-4	418.535
Picrasin B acetate	91885266	30315-04-9	418.491
Caesalpine B	124672538	1616757-60-8	418.491
Gomisin S	14213995	119239-49-5	418.491
Cyclomorusin	5481969	62596-34-3	418.45
Syringaresinol	100067	1177-14-6	418.448
Olivil monoacetate	102004562	1016974-78-9	418.448
(-)-Syringaresinol	11604108	6216-81-5	418.448
Episyringaresinol	12309694	51152-20-6	418.448
(+)-Syringaresinol	443023	21453-69-0	418.448
Cephalothin (sodium)	23675321	58-71-9	418.42
8-Hydroxy-3,5,7,3',4',5'-hexamethoxyflavone	15382687	202846-95-5	418.404
Hydrangenol 8-O-glucoside	13962962	67600-94-6	418.404
Aloin	313325	8015-61-0	418.404
Isoliquiritin	5318591	5041-81-6	418.404
Secoxyloganin methyl ester	14105070	74713-15-8	418.401
Liquiritin	503737	551-15-5	418.39
Darbaloin	12305761	1415-73-2	418.39
Kaempferol 3-O-arabinoside	5481882	99882-10-7	418.36
Juglanin	5318717	5041-67-8	418.36
BTB06584	2799764	219793-45-0	417.82
Aflavazole	3086633	133401-09-9	417.597
Protostemonine	25256772	27495-40-5	417.5
14-Norpseurotin A	24900163	1031727-34-0	417.419
β-Tocopherol	6857447	148-03-8	416.694
Cabraleahydroxylactone	44421648	35833-69-3	416.65
3-Epicabraleahydroxylactone	12080691	35833-72-8	416.65
Octadecyl p-coumarate	12018904	72943-88-5	416.65
Sarsasapogenin	92095	126-19-2	416.64
Smilagenin	91439	126-18-1	416.64
3α-Tigloyloxypterokaurene L3	125181721	1588516-87-3	416.563
3α-Angeloyloxypterokaurene L3	91886676	79406-11-4	416.563
Vibsanin C	10432070	74690-89-4	416.563
γ-Diasarone	91895362	80434-33-9	416.519
Schisandrin A	155256	61281-38-7	416.51
Gomisin A	634470	58546-54-6	416.475
Isogomisin O	634476	83916-76-1	416.475
1-(3,4-Dihydroxyphenyl)- 7-(4-hydroxyphenyl)heptane-3,5-diyl diacetate	76143975	1269839-26-0	416.475
Magnolin	169234	31008-18-1	416.46
Aliarin	91886680	84294-77-9	416.432
Chrysophanol 8-O-glucoside	442731	13241-28-6	416.388
Cleomiscosin C	11464176	84575-10-0	416.388
Apigenin 4'-O-rhamnoside	71307301	133538-77-9	416.388
Puerarin	5281807	3681-99-0	416.38
Daidzin	107971	552-66-9	416.38
Tomatidin	65576	77-59-8	415.65
Hupehenine	14240934	98243-57-3	415.65
beta-Sitosterol	222284	83-46-5	414.71
Halofuginone	400772	55837-20-2	414.68
3beta-Hydroxyergost-5-en-7-one	71307326	156767-69-0	414.678
Cabralealactone	44421647	19865-87-3	414.634
Deoxycholic acid sodium salt	23668196	302-95-4	414.55
20-Deoxyingenol 3-angelate	137345989	75567-38-3	414.547
19(S)-Hydroxyconopharyngine	102004638	16790-93-5	414.506
Crassanine	634426	16790-92-4	414.506
2-Acetoxy-3-deacetoxycaesaldekarin E	44583993	18326-06-2	414.503
Garcinone C	44159808	76996-27-5	414.459
Dodovisone D	129713969	1616683-53-4	414.416
p-Vinylphenyl O-β-D-apiofuranosyl -(1→6)-β-D-glucopyranoside	91895375	112047-91-3	414.413
Picropodophyllin	72435	477-47-4	414.41
Pazufloxacin (mesylate)	6918232	163680-77-1	414.41
Sitostenone	5484202	1058-61-3	412.705
Stigmasta-5,8-dien-3-ol	85850828	570-72-9	412.705
α-Spinasterol	341157788	481-18-5	412.705
Adiantulupanone	10787860	51511-05-8	412.705
2-Hydroxytetracosanoic acid ethyl ester	54478553	124111-47-3	412.703
Gardneramine	70697900	34274-91-4	412.49
6',7'-Dihydroxybergamottin acetonide	91885064	684217-08-1	412.487
Dehydroheliobuphthalmin	91884890	103001-05-4	412.4
Kaempferol 3,4',7-triacetate	44584293	143724-69-0	412.356
Dysolenticin J	56601866	1337973-08-6	411.59
FD-838	74966301	110341-78-1	411.415
Squalene	638072	111-02-4	410.72
Stigmasta-4,22-dien-3-one	6442194	55722-32-2	410.689
22-Dehydroclerosterol	15608667	26315-07-1	410.689
α-Spinasterone	21159864	23455-44-9	410.689
Stigmasta-4,25-dien-3-one	71307334	848669-08-9	410.689
β-Tocotrienol	5282348	490-23-3	410.646
Coleonol B	10001602	64657-21-2	410.512
Trimipramine (maleate)	5282318	521-78-8	410.51
Forskolin	47936	66575-29-9	410.5
Methyl chanofruticosinate	91895274	14050-92-1	410.474
Picraline	85074732	2671-32-1	410.474
Cudraxanthone D	11611248	96552-41-9	410.471
Parvifolixanthone B	16085281	906794-57-8	410.471
1-Acetyltagitinin A	85181177	60547-63-9	410.468
Pteroside D	169738	35943-38-5	410.468
Onitin 2'-O-glucoside	124222319	76947-60-9	410.468
Pterosin D 3-O-glucoside	21670079	84299-80-9	410.468
alpha-Mangostin	5281650	6147-11-1	410.46
Diflorasone	71415	2557-49-5	410.45
Tephrosin	114909	76-80-2	410.428
α-Toxicarol	442826	82-09-7	410.428
Toxicarolisoflavone	14057036	3044-60-8	410.428
Aloenin	162305	38412-46-3	410.37
Veratramine	6070	60-70-8	409.61
Laxiracemosin H	46918651	1241871-28-2	409.574
Stigmasta-4,22,25-trien-3-one	71307333	848669-09-0	408.673
Cholic acid	221493	81-25-4	408.57
Bakkenolide D	12299954	18456-03-6	408.518
Kushenol A	44563121	99217-63-7	408.499
Abyssinone V	101203	77263-11-7	408.499
10-Acetoxyscandine	137796543	1432058-90-6	408.458
9-Hydroxycalabaxanthone	5495929	35349-68-9	408.455
Nigrolineaxanthone V	11553272	864516-31-4	408.455
Piptocarphin F	6436819	76215-53-7	408.453
Dehydrotoxicarol	5491616	59086-93-0	408.412
Torachrysone 8-O-glucoside	11972479	64032-49-1	408.409
Ginkgolide A	115221	15291-75-5	408.4
Nodakenin	73191	495-31-8	408.4
Iriflophenone 3-C-glucoside	184358	104669-02-5	408.365
Diclazuril	456389	101831-37-2	407.64
Lupalbigenin	10001388	76754-24-0	406.483
Honyucitrin	44257865	114542-44-8	406.483
6,8-Diprenylgenistein	480783	51225-28-6	406.483
8,3'-Diprenylapigenin	91825842	955135-37-2	406.483
Isolupalbigenin	26238934	162616-70-8	406.483
Lophanthoidin E	14193977	120462-45-5	406.48
Lasiokaurin	28957-08-6	28957-08-6	406.48
Phorbol 13-acetate	499953	32752-29-7	406.48
erythro-Guaiacylglycerol β-sinapyl ether	101394751	877875-96-2	406.437
8α-(2-Methylacryloyloxy) hirsutinolide 13-O-acetate	70686496	67667-71-4	406.437
Nigracin	3084295	18463-25-7	406.393
Piceatannol 3'-O-glucoside	11968990	94356-26-0	406.393
Benzyl 2-hydroxy-6-(β-glucosyloxy)benzoate	636610	403857-21-6	406.393
6-Epi-8-O-acetylharpagide	21604822	97169-44-3	406.39
Splendoside	124708118	81969-41-7	406.39
2,3,5,4'-Tetrahydroxystilbene 2-O-β-D-glucoside	482043877	82373-94-2	406.38
Shanzhiside methyl ester	13892722	64421-28-9	406.38
Fosfructose (trisodium)	94482	38099-82-0	406.06
Neotuberostemonone	78385648	954379-68-1	405.495
6-Acetonyldihydrochelerythrine	185516	22864-92-2	405.455
Dihydrooxoepistephamiersine	91895296	51804-69-4	405.452
Spectinomycin (dihydrochloride)	64740	21736-83-4	405.27
Sculponeatin N	42643119	1169805-98-4	404.595
Lovastatin	53232	75330-75-5	404.54
Ficusin A	15231941	173429-83-9	404.467
Isoficusin A	134715104	1914963-20-4	404.467
Isochandalone	15907834	121747-90-8	404.467
Warangalone	5379679	4449-55-2	404.467
Osajin	95168	482-53-1	404.467
5"-Methoxyhexahydrocurcumin	15118818	138870-96-9	404.464
Bonducellpin D	10835061	197781-85-4	404.464
3-Epichromolaenide	167995120	89913-53-1	404.464
Chromolaenide	11953932	66148-25-2	404.464
Breyniaionoside A	11475194	823182-23-6	404.461
Albaspidin AA	14378646	3570-40-9	404.421
Desoxyrhaponticin	5316606	30197-14-9	404.421
Secoxyloganin	162868	58822-47-2	404.374
Feretoside	442433	27530-67-2	404.374
Theviridoside	179396	23407-76-3	404.374
Gardenoside	442423	24512-62-7	404.374
6α-Hydroxygeniposide	6325021	52613-28-2	404.374
Hastatoside	92043450	50816-24-5	404.366
Ruxolitinib (phosphate)	25127112	1092939-17-7	404.36
Phthalylsulfathiazole	4806	85-73-4	403.43
25-Hydroxycholesterol	65094	2140-46-7	402.65
Abiesadine I	46230076	1210347-50-4	402.536
Dehydrocholic acid	6674	81-23-2	402.52
Aurantiamide	185904	58115-31-4	402.498
Methyl pseudolarate A	91885219	82508-33-6	402.492
Gomisin K1	5317805	75629-20-8	402.492
Cortisone (acetate)	5745	50-04-4	402.48
Schisanhenol	73057	69363-14-0	402.48
Tupichilignan A	16079896	69586-96-5	402.448
Lariciresinol acetate	10668802	79114-77-5	402.448
Nobiletin	72344	478-01-3	402.39
5'-Demethylaquillochin	91885267	305364-91-4	402.361
Dehydrocorydaline (chloride)	160950	10605-03-5	401.88
Dehydro-δ-tocopherol	15839186	802909-72-4	400.651
ent-3β-Tigloyloxykaur-16-en-19-oic acid	102004560	79406-09-0	400.563
ent-3β-Angeloyloxykaur-16-en-19-oic acid	100936157	74635-61-3	400.563
Isolariciresinol 9,9'-acetonide	91885030	252333-71-4	400.476
Hancinone C	6443896	111843-10-8	400.476
Acetylvirolin	124651930	916264-22-7	400.476
Gomisin N	158103	69176-52-9	400.476
Schisandrin B	108130	61281-37-6	400.46
Yatein	442835	40456-50-6	400.432
Epiaschantin	374872	41689-50-3	400.432
3,4,5'-Trimethoxy-3',4'- methylenedioxy-7,9':7',9-diepoxylignan	24150657	873867-94-8	400.432
4'-Demethylepipodophyllotoxin	122797	6559-91-7	400.38
Buxbodine B	91895280	390362-51-3	399.622
Spiramine A	441757	114531-28-1	399.535
Spiradine F	91895271	21040-64-2	399.535
Paxiphylline E	25156646	1092555-03-7	399.491
Daphnicyclidin H	54693554	385384-29-2	399.491
Chartarlactam A	137796386	1528745-88-1	399.491
1-Methoxyallocryptopine	363693	56743-52-3	399.448
Colchicine	6167	64-86-8	399.44
Stellasterol	5283628	2465-11-4	398.678
3-Oxo-24,25,26,27- tetranortirucall-7-en-23,21-olide	70698071	828935-47-3	398.591
Conopharyngine	65572	76-98-2	398.507
Dunnianol	15714605	139726-29-7	398.506
Isodunnianol	15714606	139726-30-0	398.506
Simonsinol	10340821	155709-40-3	398.506
Caboxine A	91895272	53851-13-1	398.463
Deoxypodophyllotoxin	345501	19186-35-7	398.416
5,7,4'-Trihydroxy-3,6-dimethoxy-3'-prenylflavone	91885088	959421-20-6	398.416
Dodoviscin J	57408290	1372527-42-8	398.416
Naringenin triacetate	14354984	3682-04-0	398.373
Sucralose	71485	56038-13-2	397.639
Daphnicyclidin F	11732045	385384-26-9	397.475
Sinigrin	23682211	3952-98-5	397.46
Quinine (hydrochloride dihydrate)	16211283	6119-47-7	396.91
Ergosta-7,22-dien-3-one	99511	32507-77-0	396.662
Vitamin D2	5280793	50-14-6	396.65
Ergosterol	444679	57-87-4	396.65
δ-Tocotrienol	5282350	25612-59-3	396.619
Estradiol (cypionate)	9403	313-06-4	396.56
N-p-Coumaroyl-N'-caffeoylputrescine	45783040	1138156-77-0	396.447
Cudratricusxanthone A	11153672	740810-42-8	396.444
Cudraxanthone L	11486277	135541-40-1	396.444
1,4,5,6-Tetrahydroxy-7,8-diprenylxanthone	10092134	776325-66-7	396.444
γ-Mangostin	5464078	31271-07-5	396.444
Gartanin	5281633	33390-42-0	396.444
Isonormangostin	91884715	15404-80-5	396.444
BR-Xanthone A	13964005	112649-48-6	396.444
Lobetyolin	53486204	136085-37-5	396.433
Dimethylcurcumin	6477182	52328-98-0	396.43
12-Deoxo-12α-acetoxyelliptone	73809330	150226-21-4	396.401
Diacetylpiptocarphol	46705485	101628-29-9	396.398
Cefdinir	6915944	91832-40-5	395.41
Rabdoternin F	101663494	155977-87-0	394.469
Cudraxanthone B	91885224	84955-05-5	394.428
2',4',5'-Trimethoxy-2'',2''- dimethylpyrano[5'',6'':6,7]isoflavone	15389441	211799-56-3	394.428
Deguelin	107935	522-17-8	394.428
Formoxanthone A	11661175	869880-32-0	394.428
7-Prenyljacareubin	124355832	94513-60-7	394.428
Oxybutynin (chloride)	91505	1508-65-2	393.95
Rubitecan	472335	91421-42-0	393.35
Pioglitazone Hydrochloride	60560	112529-15-4	392.9
Ergosta-4,6,8(14),22-tetraen-3-one	6441416	19254-69-4	392.63
Deoxycholic acid	222528	83-44-3	392.57
Chenodeoxycholic Acid	10133	474-25-9	392.57
Kazinol B	480869	99624-27-8	392.5
Erythrabyssin II	5086400	77263-06-0	392.5
Picrasinol B	184965	89498-91-9	392.497
1α-Hydroxytorilin	46700830	887147-75-3	392.497
1β-Hydroxytorilin	16721065	509078-16-4	392.497
Indacaterol	6918554	312753-06-3	392.49
Blinin	59054177	125675-09-4	392.486
Dexamethasone	5743	50-02-2	392.46
Mesuol	5277586	16981-20-7	392.456
7-Ethyl-10-hydroxycamptothecin	104842	86639-52-3	392.415
Dehydrodeguelin	3083803	3466-23-7	392.412
Pyranojacareubin	15307925	78343-62-1	392.412
Massoniresinol	91885243	96087-10-4	392.409
Dihydroresveratrol 3-O-glucoside	38348878	100432-87-9	392.409
Sparfloxacin	60464	110871-86-8	392.4
7-Ethyl-10-Hydroxy-Camptothecin	135423054	119577-28-5	392.4
Iriflophenone 2-O-rhamnoside	42636397	943989-68-2	392.366
Shanzhiside	11948668	29836-27-9	392.363
Fenretinide	5288209	65646-68-6	391.55
6-Acetonyl-N-methyl-dihydrodecarine	91895287	1253740-09-8	391.428
Rauwolscine (hydrochloride)	197067	6211-32-1	390.9
Agathadiol diacetate	91884742	24022-13-7	390.568
Bis(2-ethylhexyl) phthalate	8343	117-81-7	390.568
8-Hydroxydigitoxigenin	91668461	1049674-06-7	390.524
Digoxigenin	15478	1672-46-4	390.51
Mevastatin	64715	73573-88-3	390.51
Tussilagone	13919185	104012-37-5	390.51
Rauvotetraphylline D	137796369	1422506-52-2	390.486
Corylifol A	25056407	775351-88-7	390.484
Longikaurin E	14395566	77949-42-9	390.481
Serrin A	72777233	845959-98-0	390.481
Pregomisin	181796	66280-26-0	390.481
Bakkenolide B	11165211	18455-98-6	390.481
5'-Methoxylariciresinol	184458	105256-12-0	390.437
5-Methoxyisolariciresinol	10249800	136082-41-2	390.437
threo-7-O-Methylguaiacylglycerol β-coniferyl ether	167994069	150333-85-0	390.437
Mussaenoside	182423	64421-27-8	390.391
Polydatin	5281718	27208-80-6	390.38
Loganin	87691	18524-94-2	390.38
Oleoside	101042548	178600-68-5	390.347
monotropein	73466	5945-50-6	390.34
Sessilifoline A	91885238	929637-35-4	389.496
Epistephamiersine	91895297	52389-15-8	389.452
6-Acetonyldihydrosanguinarine	181538	37687-34-6	389.412
5α-Cholestan-3β-ol	6665	80-97-7	388.67
Maoecrystal B	91884875	96850-29-2	388.465
Lariciresinol dimethyl ether	181325	67560-68-3	388.465
Isoapetalic acid	341189	34366-34-2	388.465
Calanolide E	454259	142566-61-8	388.465
Piperenone	36406703	57625-31-7	388.465
Gelomulide B	14286070	122537-60-4	388.465
Caesalmin B	12037261	352658-23-2	388.465
Ascleposide E	85225621	325686-49-5	388.462
Pseudolaric acid A	6436278	82508-32-5	388.46
Gomisin J	3001686	66280-25-9	388.45
Maoecrystal A	20056131	96850-30-5	388.45
Orientanol A	91885009	190381-82-9	388.421
Artemetin	5320351	479-90-3	388.38
5-Demethylnobiletin	358832	2174-59-6	388.378
Epivogeloside	14192590	118627-52-4	388.375
Vogeloside	14192588	60077-47-6	388.375
Geniposide	107848	24512-63-8	388.37
Verbenalin	73467	548-37-8	388.37
Tioconazole	5482	65899-73-2	387.71
Atropine (sulfate monohydrate)	656678	5908-99-6	387.45
Amoxicillin (sodium)	23663126	34642-77-8	387.39
Cryptomeridiol 11-rhamnoside	11731806	349112-30-7	386.533
Methyl dodonate A acetate	21673293	349487-98-5	386.493
Stachybotrolide	11383606	149691-31-6	386.493
Stachartin B	134715093	1978388-55-4	386.493
Euglobal Ia1	3530567	77844-93-0	386.493
R(+)-Gomisin M1	5321170	82467-50-3	386.449
Gomisin M2	14992068	82425-45-4	386.449
Dimethylmatairesinol	384877	25488-59-9	386.449
Porson	85180765	56222-03-8	386.449
Maglifloenone	21723002	82427-77-8	386.449
Isotaxiresinol 9,9'-acetonide	102004573	252333-72-5	386.449
5-Allyl-3-methoxy-6-methyl-7-(3,4,5-tri methoxyphenyl)bicyclo[3.2.1]oct-3-ene-2,8-dione	73554038	106894-43-3	386.449
Mirandin B	610509	62163-24-0	386.449
Gomisin L2	5317807	82425-44-3	386.449
Gomisin L1	5317806	82425-43-2	386.449
Roseoside	9930064	54835-70-0	386.446
Corchoionoside C	10317980	185414-25-9	386.446
Eudesmin	325601	526-06-7	386.44
Dodoviscin I	57408289	1372527-40-6	386.405
(-)-Praeruptorin A	9821539	14017-71-1	386.405
Samidin	442150	477-33-8	386.405
Pteryxin	5281425	13161-75-6	386.405
Praeruptorin A	38347601	73069-25-7	386.398
Moluccanin	91895364	121700-26-3	386.362
Cleomiscosin A	442510	76948-72-6	386.362
Irisflorentin	170569	41743-73-1	386.35
Calyciphylline A	85292729	596799-30-3	385.508
Stachybotrylactam	45934402	163391-76-2	385.508
Echitamine	12309276	6871-44-9	385.487
Vitamin D3	5280795	67-97-0	384.64
Resibufogenin	6917974	465-39-4	384.51
Corynoxine B	10091424	17391-18-3	384.48
Corynoxine	10475115	6877-32-3	384.479
Cinnzeylanol	44559448	62394-04-1	384.474
Isorhynchophylline	3037048	6859-01-4	384.47
Rhynchophylline	5281408	76-66-4	384.47
Schisandrin C	119112	61301-33-5	384.433
Artesunate	6917864	88495-63-0	384.42
SAH	439155	979-92-0	384.41
1"-Methoxyerythrinin C	92030426	221002-11-5	384.389
Calycanthoside	5318566	483-91-0	384.343
Chelerythrine Chloride	72311	3895-92-9	383.82
Nitidine Chloride	25659	13063-04-2	383.82
Daphnilongeranin A	11531079	874201-05-5	383.492
Paxiphylline D	102004442	1092555-02-6	383.492
Coulteropine	371260	6014-62-6	383.405
Ceftizoxime	6533629	68401-81-0	383.4
Misoprostol	5282381	59122-46-2	382.53
N1-Methoxymethyl picrinine	131844997	1158845-78-3	382.464
Vandrikidine	70691524	50656-92-3	382.464
Gelsempervine A	131636659	865187-17-3	382.464
Corynoxeine	44568160	630-94-4	382.45
Isocorynoxeine	3037448	51014-29-0	382.45
Glycyrin	480787	66056-18-6	382.417
Licoricone	5319013	51847-92-8	382.417
Methyl 4-O-feruloylquinate	101585158	195723-10-5	382.371
Isodaphnoretin B	124356310	944824-29-7	382.33
Tryprostatin A	9929833	171864-80-5	381.479
Daphnicyclidin D	10045396	385384-24-7	381.476
15,16-Epoxy-15-ethoxy- 6β,13-dihydroxylabd-8-en-7-one	131847420	1374328-47-8	380.529
Tokinolide B	11090206	112966-16-2	380.488
Riligustilide	6442656	89354-45-0	380.488
Vomicine	101595	125-15-5	380.448
8-Deoxygartanin	392450	33390-41-9	380.445
Hebeirubescensin H	72999392	887333-30-4	380.442
Sudan IV；Solvent Red 24	62330	85-83-6	380.44
trans-3'-O-Benzoyl-4'-O-methylkhellactone	131851581	23733-95-1	380.401
8-Hydroxybergaptol 5-O-glucoside	75048889	425680-98-4	380.311
Levistilide A	70698035	88182-33-6	380
Dibucaine (hydrochloride)	521951	61-12-1	379.92
Tetrahydropapaverine hydrochloride	16667431	6429-04-5	379.888
Fumitremorgin C	403923	118974-02-0	379.463
3,5-Cycloergosta-6,8(14),22-triene	86333386	24352-51-0	378.647
Pleuromutilin	9886081	125-65-5	378.5
erythro-Guaiacylglycerol β-dihydroconiferyl ether	10738419	135820-77-8	378.426
Alpinumisoflavone acetate	73554087	86989-18-6	378.385
Diosbulbin J	44130234	1187951-06-9	378.382
9-Methoxycamptothecin	123617	39026-92-1	378.38
D-(+)-Trehalose dihydrate	181978	6138-23-4	378.33
Norglaucine hydrochloride	131853474	39945-41-0	377.872
Phellodendrine chloride	59818	104112-82-5	377.87
Setiptiline (maleate)	5282470	85650-57-3	377.43
Lithocholic acid	9903	434-13-9	376.585
Rosthornin A	14414480	125164-55-8	376.497
Torilin	6450226	13018-10-5	376.497
Galeopsin	92966417	76475-16-6	376.497
8-Acetoxy-15,16-epoxy-8,9- secolabda-13(16),14-diene-7,9-dione	168013474	76497-89-7	376.497
Estradiol (benzoate)	222757	50-50-0	376.49
Picrasin B	12313355	26121-56-2	376.454
Norcaesalpinin E	11773291	854038-96-3	376.454
Diarylcomosol III	72164690	1452487-93-2	376.454
Octahydrocurcumin	11068834	36062-07-4	376.44
Ailanthone	72965	981-15-7	376.41
Deacetylpseudolaric acid C2	6475946	82508-36-9	376.41
erythro-Guaiacylglycerol β-coniferyl ether	21577856	890317-92-7	376.41
threo-Guaiacylglycerol β-coniferyl ether	14274761	869799-76-8	376.41
7-Ethylcamptothecin	127584	78287-27-1	376.4
Euphroside	14589173	76994-07-5	376.364
8-Debenzoylpaeoniflorin	71452333	23532-11-8	376.364
Loganic acid	89640	22255-40-9	376.36
Neotuberostemonine	11667940	143120-46-1	375.513
Tuberostemonine	100781	6879-01-2	375.506
Pirmenol (hydrochloride)	65501	61477-94-9	374.95
Uzarigenin	92760	466-09-1	374.525
Kongensin A	91895304	885315-96-8	374.481
Gelomulide A	14286063	122537-59-1	374.481
Hexahydrocurcumin	5318039	36062-05-2	374.438
4,4'-Dihydroxy-3,3',9-trimethoxy-9,9'-epoxylignan	44475039	1206464-65-4	374.438
Myrislignan	21636106	171485-39-5	374.43
Nortrachelogenin	394846	34444-37-6	374.394
Epinortrachelogenin	14159539	125072-69-7	374.394
Ophiopogonanone F	5318201	588706-67-6	374.394
5,7-Dihydroxy-3-(4-hydroxy-3,5- dimethoxybenzyl)-6,8-dimethylchroman-4-one	129317280	212201-12-2	374.394
Hyuganin D	13592767	77331-76-1	374.394
(+)-Nortrachelogenin	479756	61521-74-2	374.394
Diffractic Acid	94870	436-32-8	374.39
Isodiospyrin	99298	20175-84-2	374.353
Atranorin	68066	479-20-9	374.351
Chrysosplenetin	5281608	603-56-5	374.351
Araneosol	5491522	50461-86-4	374.351
Methyl rosmarinate	6479915	99353-00-1	374.351
3',5-Dihydroxy-4',5',6,7-tetramethoxyflavone	183329	111537-41-8	374.351
4',5-Dihydroxy-3',5',6,7-tetramethoxyflavone	16681753	83133-17-9	374.351
Arteanoflavone	14104188	68710-17-8	374.351
Geniposidic acid	443354	27741-01-1	374.34
Casticin	5315263	479-91-4	374.34
Lobeline (hydrochloride)	46202	134-63-4	373.92
Jatrorrhizine hydrochloride	371256	6681-15-8	373.842
16-Oxoprometaphanine	91895298	58738-31-1	373.409
Periglaucine B	24879470	1025023-05-5	373.409
Periglaucine A	73669786	1025023-04-4	373.409
Grifolic acid	9976563	80557-12-6	372.509
F1839-I	9999368	159096-49-8	372.509
Deoxycorticosterone (acetate)	5952	56-47-3	372.5
Lancifolin C	91884834	74048-71-8	372.465
Marmin acetonide	102004452	320624-68-8	372.465
Blumenol C glucoside	14135395	135820-80-3	372.463
Byzantionoside B	14135394	189109-45-3	372.463
Formosanol	14009037	101312-79-2	372.422
6',7'-Dihydroxybergamottin	12082365	264234-05-1	372.422
Tetrahydrocurcumin	124072	36062-04-1	372.422
Fargesone A	442838	116424-69-2	372.422
Kadsurin A	442885	99340-07-5	372.422
Fargesone B	21629911	116424-70-5	372.422
Arctigenin	64981	7770-78-7	372.41
Sinensetin	145659	2306-27-6	372.378
Tangeretin	68077	481-53-8	372.37
Eleutheroside B	5316860	118-34-3	372.37
Isosinensetin	632135	17290-70-9	372.37
1,2,3-Tri-O-methyl-7,8-methyleneflavellagic acid	125749	69251-99-6	372.291
Berberine (chloride)	12456	633-65-8	371.81
N-Benzyloleamide	49865534	101762-87-2	371.612
Demethyl calyciphylline A	137796389	1584236-34-9	371.481
Bisdehydroneotuberostemonine	23593530	160333-27-7	371.481
Demecolcine	220401	477-30-5	371.43
Robenidine hydrochloride	16212175	25875-50-7	370.66
Daurichromenic acid	6475854	82003-90-5	370.493
Nestoron	108059	7759-35-5	370.48
11-Hydroxyhumantenine	5318224	122590-04-9	370.452
Wallichinine	5315280	125292-97-9	370.45
Glyasperin D	480860	142561-10-2	370.45
Xanthohumol D	10317069	274675-25-1	370.406
8-(6-Hydroperoxy-3,7- dimethylocta-2,7-dienyloxy)psoralen	15345823	151121-39-0	370.406
5,7,3'-Trihydroxy-4'-methoxy-8-prenylflavanone	14259000	1268140-15-3	370.406
Fargesin	129290	68296-27-5	370.406
β, β-dimethyl-acry-lalkannin	442720	34539-65-6	370.4
Levofloxacin (hydrate)	3033924	138199-71-0	370.38
Paulownin	3084131	13040-46-5	370.362
Meridinol	11079164	120051-54-9	370.362
Lupinol C	91884941	135905-53-2	370.362
Erythrinin F	23844037	1616592-60-9	370.362
Sinapaldehyde glucoside	25791064	154461-65-1	370.359
Tedizolid	11234049	856866-72-3	370.34
Fraxin	5273568	524-30-1	370.31
N-Benzyllinoleamide	68742556	18286-71-0	369.596
Daphniyunnine A	76763789	881388-87-0	369.508
Corydaline	101301	518-69-4	369.45
Allocryptopine	98570	24240-04-8	369.421
Taspine	215159	602-07-3	369.378
Itol A	24885741	1033747-78-2	368.474
Hirsutine	3037884	7729-23-9	368.47
12-Oxocalanolide A	463613	161753-49-7	368.434
Dehydroglyasperin D	10109594	517885-72-2	368.434
Tagitinin A	181254	59979-61-2	368.431
Kaerophyllin	6440534	75590-33-9	368.39
Glycycoumarin	5317756	94805-82-0	368.39
Topazolin	5481965	109605-79-0	368.39
Anhydroicaritin	14583584	38226-86-7	368.38
Icaritin	5318980	118525-40-9	368.38
5,7-Diacetoxy-8-methoxyflavone	71307299	23246-80-2	368.346
7-Oxohinokinin	14757943	130837-92-2	368.346
Methyl chlorogenate	487435	29708-87-0	368.344
Galantamine hydrobromide	121587	1953-04-4	368.274
Uridine 5'-monophosphate disodium salt	169020	3387-36-8	368.14
Cefaclor	51039	53994-73-3	367.81
N-Benzyllinolenamide	68741582	883715-18-2	367.58
Longistylumphylline A	91885226	857672-34-5	367.492
(+)-corynoline	177014	18797-79-0	367.399
(+)-Bicuculline	10237	485-49-4	367.35
Ervamycine	443356	27773-39-3	366.464
Daphnicyclidin I	137796382	1467083-10-8	366.464
Pseudoakuammigine	5478100	2447-70-3	366.464
3-O-Methyltirotundin	91895398	1021945-29-8	366.459
Pterisolic acid F	53238562	1401419-90-6	366.459
δ-Caesalpin	21679156	7716-14-5	366.459
Hirsuteine	3037151	35467-43-7	366.45
Dehydrocorydaline	34781	30045-16-0	366.437
Picralinal	46229103	20045-06-1	366.42
10-Hydroxyscandine	12082289	119188-47-5	366.42
Norpterosin B glucoside	137705026	1226785-88-1	366.415
1-Methoxyberberine	3082297	29133-52-6	366.397
Erythrinin D	125115031	1616592-59-6	366.374
Glycyrol	5320083	23013-84-5	366.374
Sinomenine hydrochloride	5464452	6080-33-7	365.85
Amoxicillin	33613	26787-78-0	365.4
Clofoctol	2799	37693-01-9	365.34
16-O-Acetyldarutigenol	44607100	1188282-01-0	364.53
Tenacigenin B	12137734	80508-42-5	364.486
Lasiodonin	101306849	38602-52-7	364.443
Oridonin	5321010	28957-04-2	364.43
Phorbol	442070	17673-25-5	364.43
Nagilactone B	3084329	19891-51-1	364.399
8α-(2-Methylacryloyloxy)hirsutinolide	102064544	188293-70-1	364.399
6-Epiharpagide	21604821	86362-16-5	364.353
Harpagide	93045	6926-08-5	364.35
Oxychelerythrine	147279	28342-33-8	363.373
9-Aminocamptothecin	72402	91421-43-1	363.37
Acetylisocupressic acid	6440360	52992-82-2	362.514
3-Acetoxy-8(17),13E-labdadien-15-oic acid	13858192	63399-37-1	362.514
15-Methoxypatagonic acid	91884914	115783-35-2	362.47
15-Methoxypinusolidic acid	11152671	769928-72-5	362.47
Dodovislactone B	131849249	1616683-55-6	362.47
Hydrocortisone	5754	50-23-7	362.46
Secoisolariciresinol	65373	29388-59-8	362.427
Nodosin	10248089	10391-09-0	362.427
Enmein	352542	3776-39-4	362.427
Eupatoriopicrin	5281461	6856-01-5	362.427
Deacetyleupaserrin	6440429	38456-39-2	362.427
Ponicidin/Rubescensin B	92043456	52617-37-5	362.419
Diosbulbin C	15559045	20086-07-1	362.383
Diosbulbin L	46845278	1236285-87-2	362.383
Nagilactone C	72505	24338-53-2	362.383
Phthalylsulfacetamide	8574	131-69-1	362.36
Marbofloxacin	60651	115550-35-1	362.36
Monomelittoside	11968396	20633-72-1	362.34
5,7,3'-Trihydroxy-6,4',5'-trimethoxyflavanone	71463648	310888-07-4	362.339
Procumbide	21604824	20486-27-5	362.337
Levofloxacin	149096	100986-85-4	361.37
Varenicline (Tartrate)	9906942	375815-87-5	361.35
Fenofibrate	3339	49562-28-9	360.83
Valacyclovir (hydrochloride)	135398741	124832-27-5	360.8
Furaltadone (hydrochloride)	9576185	3759-92-0	360.75
12-Acetoxyabietic acid	124222257	83905-81-1	360.498
15-Methoxymkapwanin	131846663	1309920-99-7	360.454
7-O-Methylrosmanol	23243692	113085-62-4	360.454
Sculponeatin A	15922655	85287-60-1	360.411
Lariciresinol	332427	27003-73-2	360.411
Demethylsonchifolin	124593912	956384-55-7	360.411
Eupahualin C	122393046	108525-39-9	360.411
20-Dehydroeupatoriopicrin semiacetal	167995122	94234-24-9	360.411
Triptolide	107985	38748-32-2	360.4
Nadifloxacin	4410	124858-35-1	360.38
1-Hydroxymethyl-β-carboline glucoside	137796365	1408311-12-5	360.37
Excavatin M	15871351	250293-31-3	360.367
Murrangatin diacetate	389004	51650-59-0	360.367
Curlignan	91885026	220736-54-9	360.367
Ophiopogonanone E	5316797	588706-66-5	360.367
3-(2,4-Dihydroxybenzyl)-5-hydroxy -7,8-dimethoxy-6-methylchroman-4-one	91825845	149180-48-3	360.367
Yuheinoside	155882	72396-01-1	360.364
8-Epideoxyloganic acid	443332	88668-99-9	360.364
Chrysosplenol D	5280699	14965-20-9	360.323
Sideritoflavone	155493	70360-12-2	360.323
Erigeside C	14132346	112667-09-1	360.321
Irigenin	5464170	548-76-5	360.32
Maltose monohydrate	23615261	6363-53-7	360.31
Rosmarinic acid	5281792	20283-92-5	360.31
Stylopine hydrochloride	131864060	96087-21-7	359.813
Pachyaximine A	44358210	128255-08-3	359.6
Prometaphanine	91895299	6858-85-1	359.426
Enrofloxacin	71188	93106-60-6	359.39
Pretomanid	456199	187235-37-6	359.26
Palbinone	9841735	139954-00-0	358.482
Cilastatin	6435415	82009-34-5	358.45
8-Geranyloxy-5,7-dimethoxycoumarin	71307366	1228175-65-2	358.438
Myricanol	161779	33606-81-4	358.438
5-Hydroxy-1,7-bis(4-hydroxyphenyl) heptan-3-yl acetate	76143976	1269839-24-8	358.438
Prednisone	5865	53-03-2	358.43
(+)-Pinoresinol	73399	487-36-5	358.395
Matairesinol	119205	580-72-3	358.395
Dehydrodiconiferyl alcohol	5372367	4263-87-0	358.395
Scabertopin	93959111	185213-52-9	358.395
Isoscabertopin	21575210	439923-16-7	358.395
Sanshodiol	14237706	54854-91-0	358.395
(±)-Pinoresinol	234817	4263-88-1	358.395
(+)-Matairesinol	11451194	148409-36-3	358.395
(-)-Pinoresinol	12309636	81446-29-9	358.395
Triptonide	65411	38647-11-9	358.39
Isobutyrylshikonin	479500	52438-12-7	358.39
Gardenin B	96539	2798-20-1	358.351
Junipediol B 8-O-glucoside	24066894	188894-19-1	358.348
3-(2-Glucosyloxy-4- methoxyphenyl)propanoic acid	11100427	477873-63-5	358.348
Dichotomitin	5316653	88509-91-5	358.3
Florfenicol	114811	73231-34-2	358.21
Bullatine G；songorine	71456946	509-24-0	357.491
Acetylcephalotaxine	285345	24274-60-0	357.41
(16R)-Dihydrositsirikine	91895279	6519-26-2	356.469
Bisdethiobis(methylthio)gliotoxin	194564	74149-38-5	356.466
Xanthoplanine	14262868	6872-88-4	356.446
Pioglitazone	4829	111025-46-8	356.44
Scholaricine	50900051	99694-90-3	356.425
Vallesamine N-oxide	71307282	126594-73-8	356.425
11-Hydroxyrankinidine	5318332	122590-03-8	356.425
Myricanone	161748	32492-74-3	356.422
Sequosempervirin D	70698242	864719-19-7	356.422
Denudatin B	442834	87402-88-8	356.422
Kadsurenin D	91884949	140669-89-2	356.422
Isokadsurenin D	10089616	147976-35-0	356.422
Isodihydrofutoquinol B	44715837	62499-71-2	356.422
Isodihydrofutoquinol A	25774970	62560-95-6	356.422
Futokadsurin C	9548906	852459-91-7	356.422
α-Conidendrin	220995	85699-62-3	356.379
7,8,9,9-Tetradehydroisolariciresinol	9998370	357645-16-0	356.379
Teuvincenone H	50899164	142299-73-8	356.379
Nyasicol 1,2-acetonide	137704958	1432057-64-1	356.379
Kimcuongin	102141971	1872403-23-0	356.379
Piperitol	10247670	52151-92-5	356.379
Leachianone G	5275227	152464-78-3	356.379
Isosalicifolin	638390	156974-99-1	356.379
Denudanolide A	10618232	288259-72-3	356.379
Dihydrosesamin	10871980	83708-70-7	356.379
Vitedoin A	21574226	819861-40-0	356.379
Acantrifoside E	70698195	645414-25-1	356.376
Sauchinone	11725801	177931-17-8	356.369
3,7-Di-O-acetylpinobanksin	91884891	103553-98-6	356.335
Naringenin 7,4'-diacetate	3870517	18196-13-9	356.335
Ophiopogonanone C	10871974	477336-75-7	356.335
6-Demethoxycleomiscosin A	134715065	121587-20-0	356.335
Di-O-methylbergenin	11360257	33815-57-5	356.332
6-O-Feruloylglucose	71307318	137887-25-3	356.332
Gentiopicroside	88708	20831-76-9	356.32
AICAR (phosphate)	67675098	681006-28-0	356.23
Thiamphenicol	27200	15318-45-3	356.22
Daphnilongeranin C	11501289	750649-07-1	355.481
Songoramine	14526618	23179-78-4	355.481
Tetrahydropalmatine	6602555	483-14-7	355.438
Glaucine	16754	475-81-0	355.438
D-Tetrahydropalmatine	969488	3520-14-7	355.431
1,2-Methylenedioxy-3,10,11- trimethoxynoraporphine	91884709	14050-90-9	355.394
Succinylsulfathiazole	5315	116-43-8	355.39
Gastrodenol	10101269	57644-54-9	355.26
Humantenine	44593672	82375-29-9	354.453
Isorauhimbine	6452110	483-09-0	354.453
β-Yohimbine	319556273	549-84-8	354.453
α-Yohimbine	643606	131-03-3	354.453
Yohimbine	8969	146-48-5	354.453
(16R)-E-Isositsirikine	6436828	6519-27-3	354.453
Pelirine	73657309	30435-26-8	354.453
Sitsirikine	3050539	1245-00-7	354.453
Vincamine	15376	1617-90-9	354.44
Xanthohumol	639665	6754-58-1	354.406
8-(7-Hydroxy-3,7-dimethyl-2,5- octadienyloxy)psoralen	15406017	144398-34-5	354.406
Lansiumarin C	10498320	205115-75-9	354.406
Neorauflavane	101643011	53734-74-0	354.406
4'-O-Methyllicoflavanone	24795707	1038753-13-7	354.406
Cristacarpin	126540	74515-47-2	354.406
Isoxanthohumol	9928523	70872-29-6	354.406
Futoquinol	5281817	28178-92-9	354.406
Gancaonin I	480777	126716-36-7	354.406
Dehydroglyasperin C	480775	199331-35-6	354.406
1-Methoxyphaseollidin	480873	65428-13-9	354.406
Musellarin B	122384907	1392476-32-2	354.406
6-Methyl-8-prenylnaringenin	491719	261776-60-7	354.406
Notopterol	5320227	88206-46-6	354.4
Hydroprotopine	14140130	128397-41-1	354.386
Erythrinin C	44257283	63807-85-2	354.363
2,3-Dehydrokievitone	5746354	74161-25-4	354.363
Luteone	5281797	41743-56-0	354.363
Hydroxytuberosone	4302704	95456-43-2	354.363
Isolicoflavonol	5318585	94805-83-1	354.363
8-Prenylkaempferol	5318624	28610-31-3	354.363
Erythrinin G	133561644	1616592-61-0	354.363
Glycyrrhisoflavone	5317764	116709-70-7	354.363
Licoisoflavone A	5281789	66056-19-7	354.363
Licoisoflavanone	392443	66067-26-3	354.363
Licoflavonol	5481964	60197-60-6	354.363
Sesamin	72307	607-80-7	354.36
Ethyl rutinoside	129317260	187539-57-7	354.357
AcetylResveratrol	5962587	42206-94-0	354.35
6-Aldehydo-isoophiopogonone A	5317207	112500-90-0	354.319
Undulatoside A	5321494	58108-99-9	354.316
Chlorogenic acid	1794427	327-97-9	354.31
Cryptochlorogenic acid	9798666	905-99-7	354.31
Scopolin	439514	531-44-2	354.309
1-Caffeoylquinic acid	10155076	1241-87-8	354.309
Amorolfine (hydrochloride)	54259	78613-38-4	353.97
Butenafine (Hydrochloride)	443867	101827-46-7	353.93
Glyparamide	246940	5581-42-0	353.82
Chelidonine	978315	476-32-4	353.37
Dehydroglaucine	398788	22212-26-6	353.16
Griseofulvin	441140	126-07-8	352.77
14-Deoxy-17-hydroxyandrographolide	11631693	869384-82-7	352.475
Prostaglandin E2	5280360	363-24-6	352.47
Ajmalicine	441975	483-04-5	352.437
(Z)-Akuammidine	597842	113973-31-2	352.437
Tetrahydroalstonine	72340	6474-90-4	352.437
Gelsevirine	5491636	38990-03-3	352.437
Mayumbine	179460	25532-45-0	352.437
Methyl demethoxycarbonylchanofruticosinate	25104767	80151-89-9	352.437
11-Hydroxytabersonine	443326	22149-28-6	352.437
Akuammigine	1268096	642-17-1	352.437
Akuammidine	15558574	639-36-1	352.437
Tirotundin	324884	56377-67-4	352.431
Pseudopalmatine	644002	19716-66-6	352.414
Gancaonin M	14604078	129145-51-3	352.391
Neorauflavene	44257523	53734-75-1	352.391
Gancaonin G	480780	126716-34-5	352.391
Erysubin B	10760434	221150-19-2	352.347
Erysubin A	15838885	221150-18-1	352.347
Savinin	5281867	493-95-8	352.347
2,3-Di(3',4'-methylenedioxybenzyl) -2-buten-4-olide	11851336	137809-97-3	352.347
Cyclocommunol	10315987	145643-96-5	352.347
Licoisoflavone B	5481234	66056-30-2	352.347
Semilicoisoflavone B	5481948	129280-33-7	352.347
Sophoraisoflavone A	10383349	117204-81-6	352.347
Daphnoretin	5281406	2034-69-7	352.303
trans-Zeatinriboside	6440982	6025-53-2	351.36
Oxoglaucine	97662	5574-24-3	351.35
10-Gingerol	168115	23513-15-7	350.49
Pterisolic acid D	53238560	1401419-88-2	350.459
Andrographolide	5318517	5508-58-7	350.459
Pterisolic acid E	53238561	1401419-89-3	350.459
14-Deoxy-11-hydroxyandrographolide	91884987	160242-09-1	350.459
14-Deoxy-12-hydroxyandrographolide	38350572	219721-33-2	350.459
6α,16,18-Trihydroxycleroda -3,13-dien-15,16-olide	24796275	1017233-48-5	350.459
Excisanin A	11772488	78536-37-5	350.459
7beta-Hydroxylathyrol	24868376	34208-98-5	350.45
Vinpocetine	443955	42971-09-5	350.45
Perakine	453213	4382-56-3	350.421
Scandine	12082288	24314-59-8	350.421
Alstoyunine E	44557490	1188932-15-1	350.421
Biapenem	71339	120410-24-4	350.39
J-147	25229652	1146963-51-0	350.34
Demethoxyfumitremorgin C	10337896	111768-16-2	349.436
Serpentine	73391	18786-24-8	349.413
Cephradine	38103	38821-53-3	349.4
Dihydrochelerythrine	485077	6880-91-7	349.39
Seneciphylline N-oxide	6442619	38710-26-8	349.387
Voriconazole	71616	137234-62-9	349.31
5-Heptadecylresorcinol	181700	41442-57-3	348.574
Anacardic acid	167551	16611-84-0	348.53
Monomethyl kolavate	11462192	24513-41-5	348.487
6-Epidemethylesquirolin D	101922027	165074-00-0	348.443
16-Hydroxy-8(17),13- labdadien-15,16-olid-19-oic acid	14287153	691009-85-5	348.443
ent-6α,9α-Dihydroxy -15-oxokaur-16-en-19-oic acid	131860006	81264-00-8	348.443
Nemoralisin C	71726410	1443421-84-8	348.443
Effusanin A	34174827	30220-43-0	348.443
6α-Hydroxycleroda-3,13-dien- 16,15-olid-18-oic acid	102004647	771493-42-6	348.443
2α-Hydroxy-8β-(2-methylbutyryloxy)costunolide	137796345	128286-87-3	348.443
Ingenol	442042	30220-46-3	348.43
Tagitinin F	5281501	59979-57-6	348.4
3,5-Dihydroxy-1,7-bis (3,4-dihydroxyphenyl)heptane	11131830	408324-01-6	348.4
Chelerythrine	2703	34316-15-9	348.372
Ajugol	6325127	52949-83-4	348.35
Leonurine (hydrochloride)	46837042	24735-18-0	347.79
Cephalexin	27447	15686-71-2	347.39
Evoxine	73416	522-11-2	347.371
Enoxacin (hydrate)	24840537	84294-96-2	347.34
GS967	58118983	1262618-39-2	347.22
5-(Z-Heptadec-8-enyl)resorcinol	10807570	52483-19-9	346.558
ent-16β,17-Isopropylidenedioxykaurane	91885200	58493-71-3	346.558
Coronarin D ethyl ether	91895340	138965-89-6	346.514
Methyl clerodermate	14707719	67650-47-9	346.471
Pinusolide	161721	31685-80-0	346.471
Methyl 7α,15-dihydroxydehydroabietate	91895316	155205-65-5	346.471
Nelumol A	6439446	77836-86-3	346.471
Triptonodiol	21672230	117456-87-8	346.471
12-O-Methylcarnosic acid	9974918	62201-71-2	346.471
Corticosterone	5753	50-22-6	346.46
Deacetylpseudolaric acid A	11977243	82508-37-0	346.427
Pterisolic acid A	53238557	1401419-85-9	346.427
ent-7α,9-Dihydroxy- 15-oxokaur-16-en-19,6β-olide	44250650	59885-89-1	346.427
Isodocarpin	11382408	10391-08-9	346.427
Eupaglehnin C	329297	476630-49-6	346.427
8β-Tigloyloxyreynosin	5477809	80368-31-6	346.427
Mollisorin A	13994646	72704-04-2	346.427
2α-Hydroxyeupatolide 8-O-angelate	13994645	72229-39-1	346.427
Rosmanol	13241286	80225-53-2	346.42
Diosbulbin G	329252	67567-15-1	346.384
4',9,9'-Trihydroxy-3'-methoxy- 3,7'-epoxy-4,8'-oxyneolignan	11393842	144881-21-0	346.384
Hirsutanonol	9928190	41137-86-4	346.384
Isotaxiresinol	9841162	26194-57-0	346.384
Taxiresinol	10088963	40951-69-7	346.384
Metasequirin D	51040471	1264694-96-3	346.384
Oleuropeic acid 8-O-glucoside	11152176	865887-46-3	346.381
Rehmapicroside	21637711	104056-82-8	346.373
Monomethylsulochrin	23872041	10056-14-1	346.34
Koaburaside monomethyl ether	636454	41514-64-1	346.337
Di-O-methylcrenatin	10736338	64121-98-8	346.337
Aucubin	91458	479-98-1	346.33
Viscidulin III	5271991	92519-91-0	346.296
3',5,5',7-Tetrahydroxy-4',6-dimethoxyflavone	10337658	125537-92-0	346.296
Methyl 8-hydroxy-3-(2-methoxy-2-oxoethyl)-6-methyl- 9-oxo-9H-furo[3,4-b]chromene-1-carboxylate	131864077	96287-41-1	346.296
Olsalazine (Disodium)	135413505	6054-98-4	346.2
N-Benzylhexadecanamide	11198769	74058-71-2	345.573
Clotrimazole	2812	23593-75-1	344.84
Micranoic acid A	11035347	659738-08-6	344.499
Neridienone B	44418781	61671-56-5	344.455
Methyl dodonate A	21673292	349534-70-9	344.455
Triptobenzene H	53363843	146900-55-2	344.455
Methyl 15-hydroxy-7-oxodehydroabietate	11501085	60188-95-6	344.455
Eriocalyxin B	16202215	84745-95-9	344.411
Epieriocalyxin A	102004430	191545-24-1	344.411
Myricananin A	74394447	1079941-35-7	344.411
Fragransin A2	16069561	112652-46-7	344.411
Deoxyelephantopin	99904	29307-03-7	344.37
Heraclenol acetonide	64790-68-7	64790-68-7	344.368
Hierochin D	91884981	155759-02-7	344.368
Diosbulbin B	9974762	20086-06-0	344.368
Diosbulbin D	100021	66756-57-8	344.368
Isodeoxyelephantopin	38359583	38927-54-7	344.368
2-Hydroxy-3,4,5,6-tetramethoxychalcone	73554054	219298-74-5	344.368
5,7-Dihydroxy-3,4',8-trimethoxyflavone	13916278	1570-09-8	344.324
Pachypodol	5281677	33708-72-4	344.324
Penduletin	5320462	569-80-2	344.324
Eupatorin	97214	855-96-9	344.324
Ayanin	5280682	572-32-7	344.324
5,7-Dihydroxy-3',4',5'-trimethoxyflavone	5379265	18103-42-9	344.324
Methyl vanillate glucoside	57481803	72500-11-9	344.321
Eupatilin	5273755	22368-21-4	344.32
(+)-Usniacin	442614	7562-61-0	344.32
Lysionotin	160921	152743-19-6	344.317
Maltitol	493591	585-88-6	344.31
2,3,8-Tri-O-methylellagic acid	5281860	1617-49-8	344.28
Bullatine A	71300866	1354-84-3	343.5
Daphniyunnine B	11638745	881388-88-1	343.47
Erythristemine	12143915	28619-41-2	343.427
3-Epiwilsonine	91895284	39024-15-2	343.427
Wilsonine	91895285	39024-12-9	343.427
N-Feruloyl-3-methoxytyramine	5352115	78510-19-7	343.383
Prostephanaberrine	184517	105608-27-3	343.383
Caulophylline B	134714941	1359978-55-4	343.383
Rauvotetraphylline A	131847914	1422506-49-7	342.442
Canniprene	53439651	70677-47-3	342.439
Laurifoline	37834	7224-61-5	342.419
Phellodendrine	3081405	6873-13-8	342.413
(+)-Magnoflorine	73337	2141-09-5	342.408
Humantenidine	14217347	114027-39-3	342.398
11-Hydroxygelsenicine	137796327	1195760-68-9	342.398
Phaseollidin hydrate	440593	76122-57-1	342.395
4-O-Demethylkadsurenin D	14584762	127179-70-8	342.395
4-O-Demethylisokadsurenin D	631132	89104-59-6	342.395
β-Furoyleupatolide	167995020	114437-24-0	342.395
11-Dehydroxygrevilloside B	91885017	197307-49-6	342.393
Vitexdoin A	44478946	1186021-77-1	342.352
1,4,6-Trihydroxy-5-methoxy-7-prenylxanthone	71307362	160623-47-2	342.352
Garcinexanthone A	91885101	1107620-67-6	342.352
1,5,8-Trihydroxy-3-methoxy-2-prenylxanthone	14162674	110187-11-6	342.352
Methylophiopogonanone A	53466984	74805-92-8	342.352
5,7,8,4'-Tetramethoxyflavone	629964	6601-66-7	342.352
Isocudraniaxanthone B	10831150	199851-52-0	342.352
2-Hydroxy-7-O-methylscillascillin	85827078	52096-50-1	342.308
9-O-Methyl-4-hydroxyboeravinone B	487168	333798-10-0	342.308
Mirabijalone D	11013288	485811-84-5	342.308
Trehalose	7427	99-20-7	342.303
Sucrose	5988	57-50-1	342.3
Turanose	54301978	547-25-1	342.3
Lactulose	11333	4618-18-2	342.3
Lactose	84571	63-42-3	342.3
Dihydroevocarpine	5322031	15266-35-0	341.542
Deoxycalyciphylline B	5243215	619326-74-8	341.498
Deoxyisocalyciphylline B	10871574	619326-75-9	341.498
Corydalmine	161665	30413-84-4	341.411
Litseglutine B	12016618	25368-01-8	341.411
Lauroscholtzine	16573	2169-44-0	341.411
Corypalmine	11186895	6018-40-2	341.411
O-Methylpallidine	10405046	27510-33-4	341.411
Tetrahydrocolumbamine	440229	483-34-1	341.411
Corydine	10153	476-69-7	341.4
Cassyfiline	442190	4030-51-7	341.367
Docosanoic acid	8215	112-85-6	340.595
19,20-(E)-Vallesamine	13783712	3368-87-4	340.426
10-Hydroxy-16-epiaffinine	102004634	82513-70-0	340.426
2',4'-Dihydroxy-7-methoxy-8-prenylflavan	10759602	331954-16-6	340.423
Dihydrocitflavanone	73554086	70897-14-2	340.379
Glepidotin B	442411	87440-56-0	340.379
8-Prenylnaringenin	480764	53846-50-7	340.379
1,6-Dihydro-4,7'-epoxy-1-methoxy- 3',4'-methylenedioxy-6-oxo-3,8'-lignan	630989	67920-48-3	340.379
Denudadione C	11110577	61240-34-4	340.379
Futoenone	9819306	19913-01-0	340.379
2-Epi-3a-epiburchellin	10308799	57457-99-5	340.379
3a-Epiburchellin	100199	155551-61-4	340.379
13-O-Ethylpiptocarphol	15381647	202522-40-5	340.377
Pinocembrin diacetate	6546286	111441-88-4	340.336
6-Demethoxy-9'-deoxycleomiscosin A	131845760	121587-18-6	340.336
Esculin	5281417	531-75-9	340.28
(-)-Scopolamine hydrochloride	6852406	55-16-3	339.81
Evocarpine	5317303	15266-38-3	339.526
Tetrahydroberberine	34458	522-97-4	339.39
Crebanine	159999	25127-29-1	339.39
Erucic acid	5281116	112-86-7	338.57
7β-Hydroxydarutigenol	44606934	1188281-99-3	338.492
9β-Hydroxydarutigenol	44606935	1188282-00-9	338.492
kirenol	15736732	52659-56-0	338.48
N-Methoxyanhydrovobasinediol	102004539	125180-42-9	338.454
6,11-Di-O-acetylalbrassitriol	13890779	110538-20-0	338.448
Idebenone	3686	58186-27-9	338.44
Picrinine	6738085	4684-32-6	338.41
4'-O-Methylbroussochalcone B	5321765	20784-60-5	338.407
Bidwillol A	10042759	161099-42-9	338.407
Bergamottin	5471349	7380-40-7	338.4
Licochalcone A	5318998	58749-22-7	338.4
8-Geranyloxypsoralen	5317564	7437-55-0	338.4
Columbamine	72310	3621-36-1	338.38
Jatrorrhizine	72323	3621-38-3	338.38
Wighteone	5281814	51225-30-0	338.363
6-Prenylapigenin	10382485	68097-13-2	338.363
Isowighteone	5494866	68436-47-5	338.363
Dihydroalpinumisoflavone	91884812	63807-90-9	338.363
α-Isowighteone	91885205	65388-03-6	338.363
Eurycarpin A	5317300	166547-20-2	338.363
Lupiwighteone	5317480	104691-86-3	338.363
Corylifol C	91886689	775351-91-2	338.363
Demethoxycurcumin	5469424	24939-17-1	338.363
6-O-Acetylcoriatin	137796373	1432063-63-2	338.361
O-Acetylcyclocalopin A	11002243	486430-93-7	338.361
Terphenyllin	100437	52452-60-5	338.35
5,7-Diacetoxyflavone	467492	6665-78-7	338.32
Quercetin (dihydrate)	5284452	6151-25-3	338.27
Dobutamine (hydrochloride)	65324	49745-95-1	337.84
Dehydrocrebanine	149600	77784-22-6	337.379
Dehydroformouregine	124355941	107633-69-2	337.379
Dihydroberberine/Dihydroumbellatine	10217	483-15-8	337.369
Linezolid	441401	165800-03-3	337.35
Thiamine hydrochloride	6202	67-03-8	337.27
ent-16β,17-Dihydroxykauran-19-oic acid	442023	3301-61-9	336.476
ent-3β,18-Dihydroxylabda -8(17),13E-dien-15-oic acid	124708114	99624-39-2	336.476
Sugetriol 6,9-diacetate	101625873	17928-63-1	336.432
Catharanthine	5458190	2468-21-5	336.43
Tabersonine	20485	4429-63-4	336.43
Danshenol C	11688609	910856-25-6	336.391
Berberine	2353	2086-83-1	336.37
Epiberberine	160876	6873-09-2	336.36
Tilifodiolide	180446	126724-95-6	336.348
Alpinumisoflavone	5490139	34086-50-5	336.348
Carpachromene	10449654	57498-96-1	336.348
Derrone	14704457	76166-59-1	336.348
Atalantoflavone	14162621	119309-02-3	336.348
Isoderrone	14237660	121747-89-5	336.348
2-O-Acetyltutin	75492729	2749-28-2	336.345
13-O-Acetylcorianin	73834167	108887-44-1	336.345
Psoralidin	5281806	18642-23-4	336.338
Galactose 1-phosphate Potassium salt	87916	19046-60-7	336.32
Dicoumarol	54676038	66-76-2	336.29
Serpentinic acid	12315476	605-14-1	335.386
4-Chloropinselin	101601414	104022-83-5	334.715
9β,13β-Epidioxyabiet-8(14)-en-18-oic acid	441168326	5309-35-3	334.46
ent-kaurane-17,19-dioic acid	494049	60761-79-7	334.46
Kamebanin	12004580	39388-57-3	334.46
Coronarin B	72702906	119188-38-4	334.46
ent-9-Hydroxy-15-oxokauran-19-oic acid	91895332	77658-45-8	334.46
ent-11α,15α-Dihydroxykaur-16-en-19-oic acid	14610549	57719-76-3	334.46
ent-11α,16α-Epoxy- 15α-hydroxykauran-19-oic acid	102004619	77658-46-9	334.46
9α,13α-Epidioxyabiet-8(14)-en-18-oic acid	46230361	116499-73-1	334.46
Lathyrol	6443057	34420-19-4	334.45
Vinorine	4491168	34020-07-0	334.422
Rauvotetraphylline E	131847918	1422506-53-3	334.378
Isosalvipuberulin	189288	115321-32-9	334.332
Mitomycin C	5746	50-07-7	334.33
Byakangelicin	10211	482-25-7	334.329
Amaronol B	485522	226561-02-0	334.285
Cedrin	21721881	75513-81-4	334.285
β-Nicotinamide mononucleotide	14180	1094-61-7	334.22
Seneciphylline	5281750	480-81-9	333.388
L-Epinephrine (Bitartrate)	5815	51-42-3	333.29
Coronarin D methyl ether	102004387	157528-81-9	332.487
Pinusolidic acid	25880646	40433-82-7	332.444
Horminone	2751795	21887-01-4	332.444
3,10-Dihydroxydielmentha-5,11-diene-4,9-dione	16753241	106623-23-8	332.444
Nemoralisin	124222284	942480-13-9	332.444
ent-9-Hydroxy-15-oxokaur-16-en-19-oic acid	91895333	77658-39-0	332.444
14-Deoxy-11,12-didehydroandrographolide	5708351	42895-58-9	332.444
Hautriwaic acid	12310372	18411-75-1	332.444
16-Hydroxy-2-oxocleroda-3,13-dien-15,16-olide	14487076	165459-53-0	332.444
ent-11α-Hydroxy-15-oxokaur-16-en-19-oic acid	21593620	57719-81-0	332.444
2-Geranyl-4-isobutyrylphloroglucinol	10426888	72008-03-8	332.444
7α,15-Dihydroxydehydroabietic acid	12047563	155205-64-4	332.444
Phlogacantholide B	11313573	830347-16-5	332.444
(4→2)-Abeo-16-hydroxycleroda -2,13-dien-15,16-olide-3-al	15984088	935293-70-2	332.444
Carnosic acid	65126	3650-09-7	332.43
20-Deoxyingenol	11290503	54706-99-9	332.43
Marmin	6450230	14957-38-1	332.4
8α-Methacryloyloxybalchanin	91884894	104021-39-8	332.4
3,5-Dihydroxy-1-(3,4-dihydroxyphenyl) -7-(4-hydroxyphenyl)heptane	636849	408324-00-5	332.4
3,4'-Dihydroxy-3',5,7-trimethoxyflavan	68795440	97914-19-7	332.356
Dihydropedicin	10449415	169234-89-3	332.356
5,7,4'-Tri-O-methylcatechin	21633048	105330-59-4	332.356
Acetyldihydromicromelin A	91885241	94285-22-0	332.313
Angustin B	124545262	1415795-51-5	332.313
Blumeatin B	157600	79995-67-8	332.313
1-Hydroxy-2,3,4,7-tetramethoxyxanthone	5318358	14103-09-4	332.313
Sulochrin	160505	519-57-3	332.313
Koaburaside	5318820	41653-73-0	332.31
Mearnsetin	10359384	16805-10-0	332.269
Echinophyllin C	10735279	310433-44-4	331.459
4-Hydroxycephalotaxine	158670	84567-08-8	331.372
Drupacine	21586622	49686-57-9	331.372
Proparacaine (Hydrochloride)	1452000	5875-06-9	330.85
Furosemide	3440	54-31-9	330.74
Teprenone	5282199	6809-52-5	330.55
Hedycoronen A	56931827	1383441-73-3	330.471
Abiesadine N	46230129	1159913-80-0	330.471
Dehydroisoandrosterone 3-acetate	14709	853-23-6	330.46
Deoxycorticosterone	6166	64-85-7	330.46
Dihydroguaiaretic acid	476856	66322-34-7	330.428
Spiramilactone B	91895303	180961-65-3	330.428
Liangshanin A	91886223	122717-54-8	330.428
Pterisolic acid C	53238559	1401419-87-1	330.428
Triptoquinone B	11724191	142937-50-6	330.428
15-Hydroxy-7-oxodehydroabietic acid	14017925	95416-25-4	330.428
14-Deoxycoleon U	10735190	88664-09-9	330.428
4-Hydroxysapriparaquinone	372742	120278-25-3	330.428
Carnosol	442009	5957-80-2	330.428
8β-Tigloyloxycostunolide	13994634	96850-21-4	330.428
Geranyl ferulate	53386338	1206615-69-1	330.428
7-Hydroxy-2',5,8-trimethoxyflavanone	21636238	100079-34-3	330.341
5,7,4'-Tri-O-methylaromadendrin	11659941	76792-94-4	330.341
2',4'-Dihydroxy-2,3',6'-trimethoxychalcone	21636239	100079-39-8	330.341
3-Hydroxy-5,7-dimethoxy-3',4'- methylenedioxyflavan	10336729	162602-04-2	330.341
Isopedicin	42608122	4431-42-9	330.341
Pedicin	5901370	521-51-7	330.341
Decursidate	102004630	272122-56-2	330.341
7-O-Methyleucomol	124355924	17934-15-5	330.341
Acetylshikonin	479501	24502-78-1	330.33
Prudomestin	10404353	3443-28-5	330.297
Isothymusin	630253	98755-25-0	330.297
Desmethoxycentaureidin	5469524	22934-99-2	330.297
Tricin	5281702	520-32-1	330.297
Ombuin	5320287	529-40-8	330.297
Quercetin 3,4'-dimethyl ether	5380905	33429-83-3	330.297
3,6-Dimethoxyapigenin	5352032	22697-65-0	330.297
3,7-Di-O-methylquercetin	5280417	2068-02-2	330.297
Cirsiliol	160237	34334-69-5	330.297
Methyl 6-glucosyloxysalicylate	14311143	108124-75-0	330.294
Phloracetophenone 4'-O-glucoside	23928130	5027-30-5	330.294
Myrciaphenone A	179470	26089-54-3	330.294
Aurantio-obtusin	155011	67979-25-3	330.291
Jaceosidin	5379096	18085-97-7	330.29
3,8-Di-O-methylellagic acid	5488919	2239-88-5	330.253
2,7-Dihydrohomoerysotrine	296195	51095-85-3	329.443
Reticuline	439653	485-19-8	329.399
Erythrartine	11336443	51666-26-3	329.399
Sinomenine	5459308	115-53-7	329.39
5-Epilithospermoside	16043519	84799-31-5	329.309
Nitisinone	115355	104206-65-7	329.23
Cyclic AMP	6076	60-92-4	329.21
Retinyl acetate	638034	127-47-9	328.49
Docosahexaenoic Acid	445580	6217-54-5	328.49
Voafinidine	11121012	180059-77-2	328.458
21-Deoxyneridienone B	16104854	924910-83-8	328.456
6,7-Dihydroneridienone A	155941	72959-46-7	328.456
10-Hydroxydihydroperaksine	78385917	451478-47-0	328.415
7-Geranyloxy-5-methoxycoumarin	71307365	1432075-68-7	328.412
7-Geranyloxy-6-methoxycoumarin	5319406	28587-43-1	328.412
Triptoquinone A	132524	142950-86-5	328.412
Mangochinine	11648183	209115-67-3	328.391
Hirsutenone	637394	41137-87-5	328.368
Methylophiopogonanone B	46886723	74805-91-7	328.368
Selinidin	668079	19427-82-8	328.368
Decursin	442126	5928-25-6	328.36
Columbianadin	6436246	5058-13-9	328.36
Salvigenin	161271	19103-54-9	328.325
1,4,5,6-Tetrahydroxy-7-prenylxanthone	71307363	1001424-68-5	328.325
7,3',4'-Tri-O-methylluteolin	5272653	29080-58-8	328.325
1,5,15-Tri-O-methylmorindol	16203753	942609-65-6	328.325
Kaempferol 3,7,4'-trimethyl ether	5468749	15486-34-7	328.325
Kaempferol 5,7,4'-trimethyl ether	624831	1098-92-6	328.325
Ugaxanthone	5321880	13179-11-8	328.325
Isocudraniaxanthone A	10687703	197447-26-0	328.325
Boeravinone E	11537197	137787-00-9	328.281
Fortuneine	5317075	87340-25-8	327.427
Boldine	10154	476-70-0	327.384
N-Methyllindcarpine	91884708	14028-97-8	327.384
Erysotramidine	11034782	52358-58-4	327.384
(-)-Sinoacutine	821366	4090-18-0	327.378
Corytuberine	160500	517-56-6	327.37
Confluentin	10381750	585534-03-8	326.483
2'-O-Methylbroussonin C	10958364	376362-03-7	326.44
Hydroquinine	121515	522-66-7	326.43
Acitretin	5284513	55079-83-9	326.43
Hydroquinidine	91503	1435-55-8	326.43
Buparvaquone	71768	88426-33-9	326.43
Ajmaline	6100671	4360-12-7	326.43
Humantenmine	21123652	82354-38-9	326.399
Leuconolam	125060	93710-27-1	326.399
3-Hydroxysarpagine	72834169	857297-90-6	326.399
Licarin A	6442393	51020-86-1	326.396
Triptoquinonide	15762010	163513-81-3	326.396
Kazinol U	51136520	1238116-48-7	326.396
Uncinatone	188620	99624-92-7	326.396
Agatharesinol acetonide	70698227	800389-33-7	326.396
Gliotoxin	6223	67-99-2	326.396
Dehydrodiisoeugenol	5379033	2680-81-1	326.39
Eucalyptin	76573	3122-88-1	326.352
1,7-Dihydroxy-3-methoxy-2-prenylxanthone	509269	77741-58-3	326.352
Moracin O	42604718	123702-97-6	326.352
Moracin P	25208124	102841-46-3	326.352
5-Hydroxy-7-acetoxy-8-methoxyflavone	21721889	95480-80-1	326.309
O-Demethylforbexanthone	45269778	92609-77-3	326.309
Isojacareubin	9996463	50597-93-8	326.309
Secodihydro-hydramicromelin B	45360164	1212148-58-7	326.306
Bilobalide	73581	33570-04-6	326.3
Spegatrine	6441055	47326-53-4	325.434
N-Methylcalycinine	14604497	86537-66-8	325.368
Cassythicine	442194	5890-28-8	325.368
Erythroxytriol P	91895306	7121-99-5	324.508
Lochnerine	6436184	522-47-4	324.426
Tubotaiwine	100004	6711-69-9	324.426
Quinidine	441074	56-54-2	324.42
Quinine	3034034	130-95-0	324.42
Glabranin	124049	41983-91-9	324.38
Phaseollidin	119268	37831-70-2	324.38
Dihydroobovatin	73554083	104055-79-0	324.38
Dorsmanin A	5472480	162229-27-8	324.38
Isodorsmanin A	14078473	118266-99-2	324.38
Erythbidin A	15391906	210050-83-2	324.38
Musellarin A	11141878	477565-36-9	324.38
Sanggenofuran B	131843029	1017277-40-5	324.38
Isobavachalcone	5281255	20784-50-3	324.37
Bindarit	71354	130641-38-2	324.37
Bavachalcone	6450879	28448-85-3	324.37
Glabridin	124052	59870-68-7	324.37
Isobavachin	193679	31524-62-6	324.37
Demethyleneberberine	363209	25459-91-0	324.35
Sterigmatocystin	5280389	10048-13-2	324.293
Skimmin	99693	93-39-0	324.28
Uridine 5'-monophosphate	6030	58-97-9	324.18
Lycorine (hydrochloride)	164943	2188-68-3	323.77
Neoechinulin A	9996305	51551-29-2	323.398
Neolitsine	10064778	2466-42-4	323.352
Tetrahydrocoptisine；(-)-Stylopine	6770	4312-32-7	323.34
5'-Cytidylic acid	6131	63-37-6	323.2
Isosaxalin	511359	55481-86-2	322.748
Cyanidin Chloride	68247	528-58-5	322.7
Darutigenol	3037565	5940-00-1	322.492
9-Hydroxy-13E-labden-15-oic acid	73554047	132915-47-0	322.492
Imbricatolic acid	70688370	6832-60-6	322.492
ent-Kaurane-2α,6α,16β-triol	92030465	41530-90-9	322.492
ent-Kaurane-3β,16α,17-triol	14019139	130855-22-0	322.492
6α-Hydroxynidorellol	91884829	70387-38-1	322.492
Pterokaurane R	101324849	67349-43-3	322.492
Corymbol	72961769	7047-54-3	322.492
ent-Atisane-3β,16α,17-triol	12094074	115783-44-3	322.492
ent-Kaurane-16β,19,20-triol	15226636	167898-32-0	322.492
ent-Labda-8(17),13E-diene-3β,15,18-triol	15708431	90851-50-6	322.492
Clovanediol diacetate	91884676	2649-68-5	322.449
8-Gingerol	168114	23513-08-8	322.44
Taberdivarine H	134715098	1662688-34-7	322.411
Koumine N-oxide	5318847	113900-75-7	322.411
Pericyclivine	44224213	975-77-9	322.411
Cytosporone B	10687292	321661-62-5	322.4
Gelsemine	5390854	509-15-9	322.4
Barbacarpan	91895478	213912-46-0	322.364
8-Prenyldaidzein	14841119	135384-00-8	322.364
Phaseollin	91572	13401-40-6	322.364
5-Dehydroxyparatocarpin K	11515298	124858-37-3	322.364
Isobavachromene	5889042	56083-03-5	322.364
Glabrene	480774	60008-03-9	322.364
Epitulipinolide diepoxide	3492908	39815-40-2	322.361
Neobavaisoflavone	5320053	41060-15-5	322.35
Sulfaquinoxaline sodium salt	3693427	967-80-6	322.32
Berberrubine	72703	15401-69-1	321.33
Isocupressic acid	6438138	1909-91-7	320.476
ent-14β,16-Epoxy-8-pimarene-3β,15α-diol	44606933	1188281-98-2	320.476
16-Epiabbeokutone	392471	135683-73-7	320.476
Alepterolic acid	13858188	63399-38-2	320.476
2β,6β,15α-Trihydroxy-ent-kaur-16-ene	73554068	53452-32-7	320.476
Dayecrystal A	441163911	926010-24-4	320.476
ent-16α,17-Dihydroxyatisan-3-one	453152	112523-91-8	320.476
ent-16-Kaurene-3β,15β,18-triol	15946298	921211-29-2	320.476
Siegeskaurolic acid	260658	52645-97-3	320.476
Meloscandonine	12082290	28645-27-4	320.395
Corylin	5316097	53947-92-5	320.348
Anhydrotuberosin	21676230	41347-49-3	320.348
Herbaridine B	125181881	1151511-05-5	320.345
6-Deoxy-3-O-methyl-β-allopyranosyl (1→4)-β-cymaronic acid δ-lactone	75492727	19131-13-6	320.343
Mycophenolic acid	446541	24280-93-1	320.34
Amaronol A	485521	226560-96-9	320.258
Dihydromyricetin	161557	27200-12-0	320.25
Antidesmone	6426678	222629-77-8	319.448
Decarine	179640	54354-62-0	319.32
Allopregnanolone	92786	516-54-1	318.49
Alloepipregnanolone	92787	516-55-2	318.49
Pseudolaric acid D	91895324	115028-67-6	318.46
12-Hydroxyabietic acid	52325853	3484-61-5	318.46
ent-3-Oxokauran-17-oic acid	91895325	151561-88-5	318.46
Coronarin D	73073981	119188-37-3	318.46
Isocoronarin D	71550939	138965-88-5	318.46
Epivitexolide D	16081507	958885-86-4	318.46
Vitexolide D	16081511	1788090-69-6	318.46
Galanolactone	11141699	115753-79-2	318.46
Abieta-8,11,13-triene-7,15,18-triol	91895315	337527-10-3	318.46
Tripterifordin	72369	139122-81-9	318.46
Deacetylxylopic acid	102004622	6619-95-0	318.46
Pterokaurene L3	74105544	77658-38-9	318.46
Grandifloric acid	159930	22338-69-8	318.46
ent-17-Hydroxykaur-15-en-19-oic acid	169654	35030-38-7	318.46
Sventenic acid	101526595	126778-79-8	318.46
ent-3β-Hydroxykaur-16-en-19-oic acid	124605001	66556-91-0	318.46
Verbenacine	441157866	717901-03-6	318.46
Yucalexin P-17	44448241	119642-82-9	318.46
Neotripterifordin	134714949	149249-32-1	318.46
16-Hydroxycleroda-3,13-dien-15,16-olide	23633845	141979-19-3	318.46
16-Oxocleroda-3,13E-dien-15-oic acid	38355304	117620-72-1	318.46
Isosteviol	99514	27975-19-5	318.45
Zearalenone	5281576	17924-92-4	318.36
3',4'-Dihydroxy-2-O-methylanigorufone	125115445	1392307-42-4	318.332
Hainanmurpanin	5317952	95360-22-8	318.329
Evofolin B	5317306	168254-96-4	318.329
4-O-Methylsappanol	13888973	104778-16-7	318.329
Paeoniflorigenone	70698143	80454-42-8	318.329
Paeonilactone C	10471123	98751-77-0	318.329
Protosappanin A dimethyl acetal	11347693	868405-37-2	318.329
10-O-Methylprotosappanin B	5319768	111830-77-4	318.329
Colelomycerone A	131845409	1191896-73-7	318.329
Agarotetrol	13606036	69809-22-9	318.32
Angustin A	124544647	1415795-50-4	318.286
Drimiopsin D	91885216	773850-91-2	318.286
Sepinol	91884832	72061-63-3	318.286
4'-O-Methyltaxifolin	11666859	70411-27-7	318.286
Padmatin	12313901	80453-44-7	318.286
Cedeodarin	182026	31076-39-8	318.286
Deodarin	129317315	33788-39-5	318.286
Myricetin	5281672	529-44-2	318.24
Cephalocyclidin A	91885188	421583-14-4	317.345
Piplartine	637858	20069-09-4	317.345
Pregnenolone	8955	145-13-1	316.488
Cannabigerol	5315659	25654-31-3	316.488
5a-Pregnane-3,20-dione	92810	566-65-4	316.48
15-Hydroxydehydroabietic acid	14487943	54113-95-0	316.444
Hardwickiic acid	6451316	1782-65-6	316.444
Chinensine B	11313123	849245-34-7	316.444
15,18-Dihydroxyabieta-8,11,13-trien-7-one	3009631	213329-45-4	316.444
ent-17-Hydroxykaura-9(11),15-dien-19-oic acid	137796392	1588516-88-4	316.444
O-Geranylconiferyl alcohol	6439279	129350-09-0	316.444
12α-Hydroxygrandiflorenic acid	13858118	63768-17-2	316.444
Royleanone	442084	6812-87-9	316.444
4β-Carboxy-19-nortotarol	15694359	55102-39-1	316.444
ent-11β-Hydroxyatis-16-ene-3,14-dione	25156087	1092103-22-4	316.444
Antiquorin	14262777	125356-08-3	316.444
20-Deoxocarnosol	625394	94529-97-2	316.444
ent-11α-Hydroxyabieta- 8(14),13(15)-dien-16,12α-olide	14635545	130466-20-5	316.444
11,12-Dihydro-7-hydroxyhedychenone	12187537	60149-07-7	316.444
6-Dehydroxy-8-hydroxygaleopsinolone	131862626	87440-66-2	316.444
[truncated: 2,127 more rows]
