# Supplementary material for: Targeting AI-2 quorum sensing: harnessing natural products against Streptococcus suis biofilm infection
Source: Vet Res. 2025 Feb 4;56:26. doi: 10.1186/s13567-025-01450-x (PMC11796197; doi:10.1186/s13567-025-01450-x)
Supplement: Supplementary file 4 — Additional file 4. Virtual docking results. [file 13567_2025_1450_MOESM4_ESM.xlsx]

## Sheet: Autodock Vina
Molecule Name	Pubchem CID/SID	Binding affinity (Kcal/mol)
Dehydroespeletone	14104352	-15.8
Undecanedioic acid	15816	-15.5
4(15),11-Oppositadien-1-ol	91895408	-15.4
4-Hydroxy-4-(methoxycarbonylmethyl) cyclohexanone	14287058	-15.3
Alstonic acid A	91895416	-15.3
Melilotigenin C	10551785	-15.2
Sulfalene	9047	-15.2
Valproic acid (sodium salt)	16760703	-15.2
9-Hydroxythymol	14432748	-15.1
11-Hydroxytephrosin	155725	-14.9
16-O-Methyl-14,15-didehydroisovincanol	13894858	-14.9
2,3,4-Trihydroxybenzoic acid	11874	-14.9
Phlegmanol C	91895435	-14.9
3-Epikatonic acid	10434225	-14.8
Friedelanol	101341	-14.8
Heraclenol	73253	-14.8
Oblongine	173713	-14.8
7-Hydroxy-3-prenylcoumarin	71307287	-14.7
erythro-Guaiacylglycerol β-coniferyl ether	21577856	-14.7
Pseurotin A	9845622	-14.7
Pyrocincholic acid methyl ester	91895433	-14.7
Triptocalline A	44559634	-14.7
Canophyllal	12302400	-14.5
Simiarenone	10410123	-14.5
Tetrahymanol	168951	-14.4
4-O-Methylsappanol	13888973	-14.3
Filic-3-en-25-al	131848475	-14.3
Paniculoside III	21593625	-14.3
Taraxerol	92097	-14.3
Ethyl β-D-ribo-hex-3-ulopyranoside	21572942	-14.2
Oleanonic acid	12313704	-14.2
Salvianolic acid A	5281793	-14.2
Wilforlide A	158477	-14.2
(+)-catechin	9064	-14.1
21-Episerratenediol	12309682	-14.1
Cannabispiran	162936	-14.1
Corynoxeine	44568160	-14.1
Friedelin 3,4-lactone	14105790	-14.1
Isomurralonginol acetate	13917402	-14.1
Rosthornin B	91895327	-14.1
Simiarenol	12442794	-14.1
(S)-2-Hydroxy-3-phenylpropanoic acid	444718	-14
1-Methoxyphaseollidin	480873	-14
2-Aminobenzenesulfonamide	72894	-14
Hederagonic acid	12310388	-14
Hippuric acid	464	-14
Soyasapogenol B	115012	-14
13-Methyl-8,11,13-podocarpatriene-3,12-diol	71307290	-13.9
1-Naphthol	7005	-13.9
30-Oxopseudotaraxasterol	131849190	-13.9
Limonol	100027	-13.9
Methyl 3,4,5-trimethoxybenzoate	15956	-13.9
Myrciaphenone A	179470	-13.9
28-Deoxonimbolide	14467538	-13.8
4,5-Dihydroblumenol A	21630916	-13.8
4-Hydroxy-3-methoxyphenol 1-O-(6-O-syringoyl)glucoside	91895374	-13.8
Adiantulupanone	10787860	-13.8
Curcumol	14240392	-13.8
D(-)-Tartaric acid	875	-13.8
Erythrodiol	101761	-13.8
Pimpinellin	4825	-13.8
p-Vinylphenyl O-β-D-apiofuranosyl -(1→6)-β-D-glucopyranoside	91895375	-13.8
β-Peltoboykinolic acid	12016584	-13.8
ent-3-Oxokauran-17-oic acid	91895325	-13.7
ent-9-Hydroxy-15-oxokaur-16-en-19-oic acid	91895333	-13.7
Quillaic acid	101810	-13.7
Tabernanthine	6326116	-13.7
2-Hydroxydiplopterol	125114671	-13.6
5"-Methoxyhexahydrocurcumin	15118818	-13.6
8-Epideoxyloganic acid	443332	-13.6
Diphenhydramine (hydrochloride)	8980	-13.6
Engeletin	6453452	-13.6
Ganoderol B	13934286	-13.6
Methyl lycernuate A	91895436	-13.6
Micromelin	73230	-13.6
Moluccanin	91895364	-13.6
Nigracin	3084295	-13.6
Pipemidic acid	4831	-13.6
Sesamoside	3082856	-13.6
shionone	12315507	-13.6
12-Ursene-3,16,22-triol	46872956	-13.5
30-Oxolupeol	10071968	-13.5
5-(3-Hydroxypropyl)-7-methoxybenzofuran	44568535	-13.5
Arteannuin M	21593315	-13.5
Artemetin acetate	91895351	-13.5
Daphnilongeranin C	11501289	-13.5
Diosbulbin L	46845278	-13.5
Dulcioic acid	101051955	-13.5
Meropenem (trihydrate)	441129	-13.5
Parthenolide	7251185	-13.5
Pioglitazone	4829	-13.5
rhapontin	637213	-13.5
(-)-Rhododendrol	919205	-13.4
1,3-Dimethyluric acid	70346	-13.4
15-Dihydroepioxylubimin	25200803	-13.4
2,16-Kauranediol	73554058	-13.4
3-Epiakebonoic acid	91895432	-13.4
Camaldulenic acid	10528366	-13.4
Cinnzeylanol	44559448	-13.4
Cleroindicin E	91895369	-13.4
Fupenzic acid	12045007	-13.4
Lysionotin	160921	-13.4
Yohimbine	8969	-13.4
2',6'-Dihydroxypinobanksin	71307292	-13.3
25-Hydroxycholesterol	65094	-13.3
3,4'-Dihydroxyflavone	688715	-13.3
3-Epicabraleahydroxylactone	12080691	-13.3
4-Methoxycinnamic acid	699414	-13.3
4α,8β-Dihydroxyeudesm-7(11)-en-12,8α-olide	91895392	-13.3
7-Hydroxy-2',5,8-trimethoxyflavanone	21636238	-13.3
Geniposidic acid	443354	-13.3
Gomisin M2	14992068	-13.3
Mupinensisone	158802	-13.3
Prehelminthosporolactone	14165716	-13.3
Pterodontic acid	91895390	-13.3
3-Acetoxy-4-cadinen-8-one	91895388	-13.2
Ajugol	6325127	-13.2
Alismol	15934381	-13.2
Filicenol B	101114249	-13.2
Glochicoccin D	91895381	-13.2
Guggulsterone	6450278	-13.2
Isowighteone	5494866	-13.2
N,N-Dimethyl-1,4-phenylenediamine	7472	-13.2
Betulonic acid	122844	-13.1
Demethylzeylasteral	10322911	-13.1
Griseofulvin	441140	-13.1
GW 501516	9803963	-13.1
Kazinol B	480869	-13.1
Pristimerin	159516	-13.1
Procumbide	21604824	-13.1
Rotundanonic acid	101102965	-13.1
Scutellaric acid	12302571	-13.1
Wilforol C	12302572	-13.1
3',5-Dihydroxy-4',5',6,7-tetramethoxyflavone	183329	-13
3-Methylxanthine	70639	-13
Dehydro-α-lapachone	72734	-13
Licoricidin	480865	-13
Methyl demethoxycarbonylchanofruticosinate	25104767	-13
Phloridzin	9912668	-13
Quinovic acid	120678	-13
Rubiarbonol B	12019474	-13
Walsuralactam A	125181893	-13
14-Norpseurotin A	24900163	-12.9
2α,3α,24-Trihydroxyurs-12-en-28-oic acid	12308659	-12.9
9-Hydroxy-13E-labden-15-oic acid	73554047	-12.9
Brazilin	73384	-12.9
Evoxine	73416	-12.9
Oxoglaucine	97662	-12.9
Spiratisanin A	131850446	-12.9
Spiratisanin B	131850447	-12.9
(S)-2-Hydroxysuccinic acid	222656	-12.8
2α,3α,24-Trihydroxyolean-12-en-28-oic acid	69570248	-12.8
Alphitolic acid	12305768	-12.8
Asiatic acid	119034	-12.8
Erythrocentaurin	191120	-12.8
Euphroside	14589173	-12.8
Lupeolic acid	12111950	-12.8
Prim-O-glucosylcimifugin	14034912	-12.8
Rotundic acid	12315075	-12.8
Setiptiline (maleate)	5282470	-12.8
α-Epoxydihydroartemisinic acid	21600809	-12.8
2α,24-Dihydroxyursolic acid	73554050	-12.7
2α,3α,23-Trihydroxyolean-12-en-28-oic acid	11504083	-12.7
Cefdinir	6915944	-12.7
Gancaonin G	480780	-12.7
Longistylumphylline A	91885226	-12.7
Menadione	4055	-12.7
Tokinolide B	11090206	-12.7
21,24β-Epoxycycloartane-3β,25-diol	102004567	-12.6
3-O-Methyltirotundin	91895398	-12.6
Daphniyunnine B	11638745	-12.6
Macrocarpal D	454460	-12.6
Paxiphylline D	102004442	-12.6
1β-Hydroxytorilin	16721065	-12.5
2',6'-Dihydroxy-4'-methoxyacetophenone	24135	-12.5
2-O-Acetyltutin	75492729	-12.5
3,4-Dimethoxyphenylacetic acid	7139	-12.5
3-Hydroxybutyric acid	441	-12.5
Diaveridine	21453	-12.5
Drimiopsin D	91885216	-12.5
ent-14β,16-Epoxy-8-pimarene-3β,15α-diol	44606933	-12.5
Ononin	442813	-12.5
Palbinone	9841735	-12.5
Pseudolaric acid D	91895324	-12.5
Stigmasta-4,22-diene-3β,6β-diol	91884997	-12.5
Tetramisole (hydrochloride)	68628	-12.5
Uncaric acid	10838721	-12.5
Daphnilongeranin A	11531079	-12.4
Fischeria A	15403260	-12.4
Germacrone 4,5-epoxide	13922652	-12.4
kirenol	15736732	-12.4
Macrocarpal B	454458	-12.4
Roburic acid	12315005	-12.4
1-​beta-​D-​Arabinofuranosylurac​il	18323	-12.3
20-Hydroxyaflavinine	124511201	-12.3
5a-Pregnane-3,20-dione	92810	-12.3
Acetyldihydromicromelin A	91885241	-12.3
Cedrelone	21596358	-12.3
Cinobufagin	11969542	-12.3
Deoxyisocalyciphylline B	10871574	-12.3
DL-Panthenol	4678	-12.3
Gentiside J	14177660	-12.3
Stachybotrolide	11383606	-12.3
Ylangenyl acetate	14021304	-12.3
3,4,5-Trimethoxybenzoic acid	8357	-12.2
alpha-Terthienylmethanol	454740	-12.2
Dammarenediol II	10895555	-12.2
Drupacine	21586622	-12.2
ent-16β,17-Isopropylidenedioxykaurane	91885200	-12.2
Isodihydrofutoquinol B	44715837	-12.2
Masticadienolic acid	102004474	-12.2
Methyl 8-hydroxy-3-(2-methoxy-2-oxoethyl)-6-methyl- 9-oxo-9H-furo[3,4-b]chromene-1-carboxylate	131864077	-12.2
N-Methylcalycinine	14604497	-12.2
Prerubialatin	122219480	-12.2
Pterisolic acid E	53238561	-12.2
2,6-Dimethoxybenzoic acid	15109	-12.1
Aristolactam I	96710	-12.1
Bufotalin	12302120	-12.1
Danofloxacin (mesylate)	71334	-12.1
Dehydrocorydaline (chloride)	160950	-12.1
ent-Atisane-3β,16α,17-triol	12094074	-12.1
Ervamycine	443356	-12.1
Ganoderal A	13934282	-12.1
Isodictamnine	442913	-12.1
Momordicoside I aglycone	90677200	-12.1
Santacruzamate A	72946782	-12.1
Valtrate	442436	-12.1
Niloticin	14021529	-12
5,6,7,8-Tetramethoxycoumarin	151319	-12
Eicosapentaenoic Acid	446284	-12
Epiguajadial B	125128169	-12
Homalomenol A	91884956	-12
Picrasin B	12313355	-12
Tetrachyrin	121596713	-12
trans-Zeatin	449093	-12
Vallesamine N-oxide	71307282	-12
Velutin	5464381	-12
(-)-Sinoacutine	821366	-11.9
Allocryptopine	98570	-11.9
Arctigenin	64981	-11.9
Cycloeucalenol	101690	-11.9
delta-Valerobetaine	14274897	-11.9
Drim-7-ene-11,12-diol acetonide	91895461	-11.9
Ganoderol A	13934284	-11.9
Norfluorocurarine	5581319	-11.9
Vomicine	101595	-11.9
α-Isowighteone	91885205	-11.9
α-Onocerin	11453544	-11.9
11S,12-Dihydroxyspirovetiv-1(10)-en-2-one	15385559	-11.8
8β-Hydroxycadin-4-en-3-one	91885247	-11.8
Buergerinin B	91885076	-11.8
Codaphniphylline	12303733	-11.8
Dauricine	73400	-11.8
Dihydroisotanshinone I	89406	-11.8
Ganoderic acid DM	11784642	-11.8
Jangomolide	14240958	-11.8
Moronic acid	489941	-11.8
Phaseollin	91572	-11.8
Progesterone	5994	-11.8
Rosthornin A	14414480	-11.8
Sanshodiol	14237706	-11.8
Stachartin A	134715092	-11.8
24-Methylenecycloartanol acetate	13151740	-11.7
29-Norcycloart-23-ene-3,25-diol	102004564	-11.7
2-Carbamoyl-3-hydroxy-1,4-naphthoquinone	91825839	-11.7
6-Hydroxyflavone	72279	-11.7
Clovanediol	15599878	-11.7
Cycloart-25-ene-3β,24-diol	11419367	-11.7
Daphnicyclidin D	10045396	-11.7
Dihydromicromelin B	91884873	-11.7
Goniothalamin	6440856	-11.7
Itol A	24885741	-11.7
Planchol E	53350155	-11.7
Sambutoxin	54724817	-11.7
Silibinin	31553	-11.7
Tatarinoid A	46848157	-11.7
Triptotriterpenic acid A	21594203	-11.7
24,25-Dihydroxycycloartan-3-one	101929808	-11.6
3-Prenyl-2,4,6-trihydroxybenzophenone	14282624	-11.6
7α,15-Dihydroxydehydroabietic acid	12047563	-11.6
Andrographolide	5318517	-11.6
Broussonin E	14213544	-11.6
Cyclomusalenone	91886690	-11.6
Darutoside	44715524	-11.6
Glochidone	13942832	-11.6
Hydrangenol 8-O-glucoside	13962962	-11.6
Neotuberostemonine	11667940	-11.6
Nordihydroguaiaretic acid	4534	-11.6
trans-Aconitic acid	444212	-11.6
Tuberostemonine	100781	-11.6
Vinorine	4491168	-11.6
12-Demethylneocaesalpin F	46861646	-11.5
20-Deoxyingenol	11290503	-11.5
8-Geranyloxy-5,7-dimethoxycoumarin	71307366	-11.5
8-Hydroxy-3,5,7,3',4',5'-hexamethoxyflavone	15382687	-11.5
8-Prenylluteone	471687	-11.5
Andrographidine C	5318484	-11.5
Caulophylline B	134714941	-11.5
Chlorantholide E	101574499	-11.5
Cyclocerberidol	14466834	-11.5
Demethoxyfumitremorgin C	10337896	-11.5
Epivogeloside	14192590	-11.5
Formosanol	14009037	-11.5
Ginkgolide A	115221	-11.5
Isodiospyrin	99298	-11.5
Isotaxiresinol 9,9'-acetonide	102004573	-11.5
Meloscandonine	12082290	-11.5
Methyl chanofruticosinate	91895274	-11.5
Orientin	5281675	-11.5
Paxiphylline E	25156646	-11.5
Piscidinol A	12004524	-11.5
Protocatechuic acid	72	-11.5
Sauchinone	11725801	-11.5
Sophoraisoflavone A	10383349	-11.5
Tripterifordin	72369	-11.5
12-Hydroxyjasmonic acid	5497122	-11.4
2-(4-Methoxyphenyl)acetic acid	7690	-11.4
24,25-Dihydroxydammar-20-en-3-one	101087017	-11.4
7β-Hydroxydarutigenol	44606934	-11.4
Ancitabine (hydrochloride)	25050	-11.4
Corydalmine	161665	-11.4
ent-3β-Tigloyloxykaur-16-en-19-oic acid	102004560	-11.4
Galanolactone	11141699	-11.4
Isosaxalin	511359	-11.4
Lauroscholtzine	16573	-11.4
Loganic acid	89640	-11.4
Phenyl benzoate	7169	-11.4
Stigmasta-4,22-dien-3-one	6442194	-11.4
Tectochrysin	5281954	-11.4
11,12-De(methylenedioxy)danuphylline	91885229	-11.3
11,13-Dihydroivalin	13944074	-11.3
16-​Dehydroprogesterone	101964	-11.3
3-(Hydroxymethyl)cyclopentanol	58651115	-11.3
9α,11-Dihydroxydrim-7-en-6-one	14489281	-11.3
Biapenem	71339	-11.3
Daphnicyclidin F	11732045	-11.3
Eleutheroside C	9859136	-11.3
ent-9-Hydroxy-15-oxokaur-16-en- 19-oic acid β-D-glucopyranosyl ester	102004618	-11.3
H-HoArg-OH	9085	-11.3
Isocupressic acid	6438138	-11.3
Isopropyl 4-Hydroxybenzoate	20161	-11.3
Ponicidin/Rubescensin B	92043456	-11.3
Rauvoyunine B	131847821	-11.3
Rivulobirin B	91885013	-11.3
Scandine	12082288	-11.3
Secoxyloganin methyl ester	14105070	-11.3
(-)-Phillygenin	3083590	-11.2
(3S,7S)-5,6-Dehydro-4''-de-O-methylcentrolobine	44584770	-11.2
1,18-Octadecanediol	520529	-11.2
4-Methylherniarin	390807	-11.2
5,7,3',4'-Tetrahydroxy- 3-methoxy-8-geranylflavone	91825843	-11.2
9-Aminocamptothecin	72402	-11.2
9-O-Methyl-4-hydroxyboeravinone B	487168	-11.2
Agatholal	15559800	-11.2
Anethole trithione	2194	-11.2
Bullatine A	71300866	-11.2
Caboxine A	91895272	-11.2
Caesalmin B	12037261	-11.2
Cefaclor	51039	-11.2
Cudraxanthone B	91885224	-11.2
Curculigoside	158845	-11.2
Dihydroobovatin	73554083	-11.2
Epieriocalyxin A	102004430	-11.2
Hedychenone	12067184	-11.2
Lucidadiol	10789991	-11.2
Moslosooflavone	188316	-11.2
O-Phospho-L-serine	68841	-11.2
p-Synephrine	854067	-11.2
Sequosempervirin B	70698191	-11.2
Triacetonamine	13220	-11.2
Tubotaiwine	100004	-11.2
(+)-Pinoresinol	73399	-11.1
1,4,5,6-Tetrahydroxy-7-prenylxanthone	71307363	-11.1
10-Hydroxyscandine	12082289	-11.1
3,4,5-Trimethoxycinnamyl alcohol	6436306	-11.1
3-Butylidenephthalide	642376	-11.1
8α-Acetoxyarglabin	14466131	-11.1
Acetovanillone	2214	-11.1
Chinensine B	11313123	-11.1
Cysteamine hydrochloride	9082	-11.1
Deoxypodophyllotoxin	345501	-11.1
ent-11α,16α-Epoxy- 15α-hydroxykauran-19-oic acid	102004619	-11.1
ent-3β-Hydroxykaur-16-en-19-oic acid	124605001	-11.1
Glycine	750	-11.1
Heteroclitin D	10367978	-11.1
Kaempferol	5280863	-11.1
Kaempferol 3,7,4'-trimethyl ether	5468749	-11.1
L-Serine	5951	-11.1
Neridienone B	44418781	-11.1
Nocodazole	4122	-11.1
Parvifolixanthone A	16085273	-11.1
Sanggenol A	15233693	-11.1
Schisandrin A	155256	-11.1
Stachybotramide	10477748	-11.1
Staurosporine	44259	-11.1
Sventenic acid	101526595	-11.1
Triethyl citrate	6506	-11.1
Turanose	54301978	-11.1
Vasicinolone	158720	-11.1
TEA polyphenol	488179612	-11.1
2,2'5',2''-Terthiophene	N/A	-11
2-Adamantanol	64149	-11
4,5-Epoxyartemisinic acid	21575635	-11
6,7-Dihydroneridienone A	155941	-11
6-Demethoxycleomiscosin A	134715065	-11
7-Hydroxy-6-methoxy-3-prenylcoumarin	15947530	-11
Abiesadine I	46230076	-11
Albaspidin AA	14378646	-11
Alterlactone	24899917	-11
Angelicain	46240156	-11
Barbacarpan	91895478	-11
Coriatin	73813185	-11
Daphylloside	21602024	-11
D-Luciferin	92934	-11
Eichlerianic acid	12315516	-11
Genkwanin	5281617	-11
Glycycoumarin	5317756	-11
Hydroxyanigorufone	11471752	-11
Isodocarpin	11382408	-11
Lipoamide	863	-11
Liriodenine	10144	-11
Macrocarpal E	454461	-11
Metronidazole	4173	-11
Nestoron	108059	-11
Nortetraphyllicine	91895475	-11
Oroxylin A	5320315	-11
Phebalosin	188300	-11
Phlogacantholide B	11313573	-11
Pinusolide	161721	-11
Pseudoakuammigine	5478100	-11
Pterokaurane R	101324849	-11
Strictosamide	10345799	-11
Taspine	215159	-11
Tetrahydrocolumbamine	440229	-11
Tetrahydroxyxanthone	5281626	-11
Tovopyrifolin C	5480342	-11
Triptocallic acid A	44575704	-11
Triptonide	65411	-11
vibo-Quercitol	441438	-11
Vincosamide	10163855	-11
Voafinidine	11121012	-11
Yixingensin	74978397	-11
16-Nor-15-oxodehydroabietic acid	102004644	-10.9
1-Methyl-2-nonylquinolin-4(1H)-one	13967189	-10.9
2,4-Dihydroxyacetophenone	6990	-10.9
20,24-Dihydroxydammar-25-en-3-one	21607677	-10.9
3-(4-Hydroxyphenyl)-1-propanol	82452	-10.9
3,22-Dihydroxyolean-12-en-29-oic acid	71307339	-10.9
3-Hydroxystigmast-5-en-7-one	160608	-10.9
5-Methyl-2'-deoxycytidine	440055	-10.9
5α-Hydroxycostic acid	14705651	-10.9
7-Ethyl-10-hydroxycamptothecin	104842	-10.9
7-Hydroxycadalene	608115	-10.9
Atalantoflavone	14162621	-10.9
Azetidine-2-carboxylic acid	17288	-10.9
Coleonol B	10001602	-10.9
Denudatin B	442834	-10.9
Dihydromyricetin	161557	-10.9
Dimetridazole	3090	-10.9
Erythroxytriol P	91895306	-10.9
Ethyl 2,4,6-trihydroxybenzoate	54344821	-10.9
Heraclenin	458010	-10.9
Hydrocortisone	5754	-10.9
Lasiodonin	101306849	-10.9
Maoyerabdosin	101920419	-10.9
Naringenin 7,4'-diacetate	3870517	-10.9
Norcantharidin	93004	-10.9
Oxypeucedanin	160544	-10.9
Pseudopalmatine	644002	-10.9
Sophoricoside	5321398	-10.9
Teuclatriol	91884970	-10.9
Triptocallic acid D	44575705	-10.9
Triptolide	107985	-10.9
Vitexdoin A	44478946	-10.9
10-Undecenoic acid	5634	-10.8
19(S)-Hydroxyconopharyngine	102004638	-10.8
2'-Hydroxydaidzein	5280520	-10.8
2'-O-Methylbroussonin A	14614910	-10.8
2-Oxopomolic acid	44593379	-10.8
3,4',5-Trimethoxystilbene	5388063	-10.8
3,5,7-Trihydroxychromone	46886154	-10.8
3,8-Di-O-methylellagic acid 2-O-glucoside	46918077	-10.8
5-Hydroxy-1,7-bis(4-hydroxyphenyl) heptan-3-yl acetate	76143976	-10.8
6,2'-Dihydroxyflavone	688661	-10.8
6-Acetamidohexanoic acid	2005	-10.8
6α-Hydroxylycopodine	21576178	-10.8
Artemisinin	68827	-10.8
Cerevisterol	10181133	-10.8
Chlorantholide D	101574498	-10.8
Demethyleneberberine	363209	-10.8
Dihydroxyaflavinine	156857	-10.8
ent-3β-Cinnamoyloxykaur-16-en-19-oic acid	91886691	-10.8
Fragransin A2	16069561	-10.8
Gomisin L1	5317806	-10.8
Kadsurin A	442885	-10.8
Lancifolin C	91884834	-10.8
L-Gulono-1,4-lactone	439373	-10.8
Licochalcone A	5318998	-10.8
Lithocholic acid	9903	-10.8
L-Phenylalanine	6140	-10.8
Neoline	120682	-10.8
Neolitsine	10064778	-10.8
O-Acetylcyclocalopin A	11002243	-10.8
Rauvotetraphylline E	131847918	-10.8
Skimmin	99693	-10.8
Sulfaclozine	66890	-10.8
Tenacigenin B	12137734	-10.8
Yangambin	443028	-10.8
3',4'-Dihydroxy-2-O-methylanigorufone	125115445	-10.7
3,4-Dimethoxycinnamic acid	717531	-10.7
3,4-Dimethoxyphenol	16251	-10.7
3-Dehydro-15-deoxoeucosterol	91895430	-10.7
8(17),13-Labdadien-15,16-olide	24741370	-10.7
Astilbin	119258	-10.7
Corollin	182708	-10.7
Cryptomeridiol 11-rhamnoside	11731806	-10.7
Dendrobine	442523	-10.7
Diammonium glycyrrhizinate	656656	-10.7
ent-9-Hydroxy-15-oxokauran-19-oic acid	91895332	-10.7
Epigoitrin	3032313	-10.7
Glycoursodeoxycholic acid	12310288	-10.7
J-147	25229652	-10.7
Kushenol L	21721878	-10.7
Lariciresinol	332427	-10.7
Moracin C	155248	-10.7
Pedicin	5901370	-10.7
Pentadecanoic acid	13849	-10.7
Prenylpiperitol	91884985	-10.7
Propyl gallate	4947	-10.7
Racanisodamine	2198	-10.7
Stigmasta-4,25-dien-3-one	71307334	-10.7
Subelliptenone G	9916414	-10.7
Tephrosin	114909	-10.7
Tetrahydroberberine	34458	-10.7
Veratric acid	7121	-10.7
Voleneol	14137570	-10.7
Zeorin	159931	-10.7
1,3-Dihydroxy-4-methoxy- 10-methylacridin-9(10H)-one	44179836	-10.6
15-Methoxymkapwanin	131846663	-10.6
3-(2,4-Dihydroxyphenyl)propionic acid	96384	-10.6
3-(4-Hydroxy-3,5-dimethoxyphenyl) -1,2-propanediol	71307316	-10.6
3,4-Diacetoxycinnamamide	14989753	-10.6
3,4-Dihydroxybenzeneacetic acid	547	-10.6
3-[2′-(5′-hydroxymethyl)furyl]-1(2H)-isoquinolinone-7-O-BETA-D-glucoside_qt	N/A	-10.6
4,9-Dihydroxy-alpha-lapachone	44575422	-10.6
5,7,3',4'-Tetrahydroxy- 3-methoxy-8,5'-diprenylflavone	56961710	-10.6
5-Acetoxy-7-hydroxyflavone	15731440	-10.6
5-Glutinen-3β-ol	9932254	-10.6
6-Acetonyldihydrochelerythrine	185516	-10.6
7-O-Acetyl-4-O-demethylpolysyphorin	91886697	-10.6
7α-Hydroxysitosterol	161816	-10.6
8(14),15-Isopimaradiene-3,18-diol	12313649	-10.6
Aminooxyacetic acid hemihydrochloride	2723609	-10.6
Artemyriantholide D	21668651	-10.6
Artocarpin	5458461	-10.6
Carpalasionin	101599958	-10.6
Deacetylpseudolaric acid A	11977243	-10.6
Decarine	179640	-10.6
ent-3β-Angeloyloxykaur-16-en-19-oic acid	100936157	-10.6
Excisanin A	11772488	-10.6
Formoxanthone A	11661175	-10.6
Fumitremorgin B	105113	-10.6
Garcinone C	44159808	-10.6
Glaucine	16754	-10.6
Glycochenodeoxycholic acid	12544	-10.6
Ilicic acid	6452036	-10.6
L-Norleucine	21236	-10.6
Methyl 3-(4-methoxyphenyl)propanoate	300018	-10.6
Micranoic acid A	11035347	-10.6
Nodosin	10248089	-10.6
Norcaesalpinin E	11773291	-10.6
Praeroside II	24066895	-10.6
Pretomanid	456199	-10.6
Prunin	92794	-10.6
Shoreic acid	12315515	-10.6
Taxifolin 7-O-rhamnoside	24721355	-10.6
Tetrahymanol acetate	14447666	-10.6
Thymidine	5789	-10.6
Viteralone	91885228	-10.6
α-Conidendrin	220995	-10.6
(20S)-Protopanaxadiol	11213350	-10.5
1,5,8-Trihydroxy-3-methoxy-2-prenylxanthone	14162674	-10.5
1-Hydroxy-2,3,4,7-tetramethoxyxanthone	5318358	-10.5
2-Hydroxy-2-methylbutanoic acid	95433	-10.5
2α-Hydroxyeupatolide 8-O-angelate	13994645	-10.5
3',4'-Dihydroxyacetophenone	14530	-10.5
3-Epicabraleadiol	21575463	-10.5
5,6-Dihydrouracil	649	-10.5
6-O-p-Hydroxybenzoylaucubin	91885091	-10.5
7,8-Benzoflavone	11790	-10.5
7-Prenyljacareubin	124355832	-10.5
8-O-Demethyl-7-O-methyl-3,9-dihydropunctatin	14159173	-10.5
9-Methoxycamptothecin	123617	-10.5
Aflavazole	3086633	-10.5
Alpinumisoflavone	5490139	-10.5
Apigenin 5-O-glucoside	14730806	-10.5
Bonducellpin D	10835061	-10.5
Ceftibuten (dihydrate)	5282241	-10.5
Chelidonine	978315	-10.5
Darbaloin	12305761	-10.5
Diclazuril	456389	-10.5
Didrovaltrate	65689	-10.5
Dinatin	5281628	-10.5
Diosbulbin D	100021	-10.5
DL-Glutamine	738	-10.5
ent-Labda-8(17),13-dien-16,15-olid- 19-oic acid glucosyl ester	102004587	-10.5
Gigantol	3085362	-10.5
Idebenone	3686	-10.5
Isosalicifolin	638390	-10.5
Isovouacapenol C	3009285	-10.5
Kaempferol 3,4',7-triacetate	44584293	-10.5
Kamebanin	12004580	-10.5
Kolavenol	6442554	-10.5
Ligucyperonol	14681770	-10.5
L-Valine	6287	-10.5
Oxychelerythrine	147279	-10.5
Peucedanol	15296614	-10.5
Picrasidine T	13946337	-10.5
Pinocembrin 7-acetate	73554040	-10.5
Sanggenol P	102004551	-10.5
Sarpagine	12314884	-10.5
Scopoletin	5280460	-10.5
Stephanine	160501	-10.5
Taberdivarine H	134715098	-10.5
TFAP	24752865	-10.5
Xanthohumol	639665	-10.5
β-Tocopherol	6857447	-10.5
(+)-Puerol B 2"-O-glucoside	102004504	-10.4
(+)-Rhododendrol	919204	-10.4
(16R)-Dihydrositsirikine	91895279	-10.4
1-(4-Hydroxyphenyl)propan-1-one	6271	-10.4
12-Hydroxyisodrimenin	10944854	-10.4
2-Methylvaleric acid	7341	-10.4
2-O-Methylanigorufone	10085389	-10.4
3,7,16-Trihydroxystigmast-5-ene	71307331	-10.4
3-O-Methylducheside A	14463056	-10.4
4-Oxobedfordiaic acid	14633036	-10.4
6β-Hydroxyipolamiide	14137128	-10.4
8,14-Epoxyergosta-4,22-diene-3,6-dione	49870999	-10.4
Agatharesinol acetonide	70698227	-10.4
Apparicine	5281349	-10.4
Arecoline	2230	-10.4
Aristolactam FI	3081016	-10.4
Cedrol	65575	-10.4
Chenodeoxycholic Acid	10133	-10.4
Chrysophanol 8-O-glucoside	442731	-10.4
Crenatine	5317256	-10.4
Deguelin	107935	-10.4
Diosmetin-7-O-β-D-glucopyranoside	11016019	-10.4
erythro-1-Phenylpropane-1,2-diol	9964150	-10.4
Ethyl gallate	13250	-10.4
Ethyl p-hydroxyphenyllactate	21930973	-10.4
Hedycoronen A	56931827	-10.4
Isosteviol	99514	-10.4
Linezolid	441401	-10.4
Macrocarpal N	91895404	-10.4
O-Demethylforbexanthone	45269778	-10.4
Paeonolide	442923	-10.4
Ravenine	21763830	-10.4
Rhein	10168	-10.4
Salidroside	159278	-10.4
Saprirearine	12051548	-10.4
Semilicoisoflavone B	5481948	-10.4
Shikonin	479503	-10.4
Sinensin	10456395	-10.4
Spiradine F	91895271	-10.4
Stigmasta-4,22,25-trien-3-one	71307333	-10.4
Sugetriol 6,9-diacetate	101625873	-10.4
Tussilagone	13919185	-10.4
Uzarigenin	92760	-10.4
1,4,6-Trihydroxy-5-methoxy-7-prenylxanthone	71307362	-10.3
11,12-Dihydro-7-hydroxyhedychenone	12187537	-10.3
14-Deoxy-11,12-didehydroandrographiside	44575271	-10.3
15-Methoxypatagonic acid	91884914	-10.3
18-Norabieta-8,11,13-triene-4,15-diol	11709045	-10.3
2,3-Di(3',4'-methylenedioxybenzyl) -2-buten-4-olide	11851336	-10.3
2,6-Dimethoxy-1-acetonylquinol	241783	-10.3
2-Hydroxy-3,4,5,6-tetramethoxychalcone	73554054	-10.3
3-Deoxyzinnolide	176955	-10.3
4'-O-Methylbroussochalcone B	5321765	-10.3
5,6-Dehydrokawain	5273621	-10.3
6-Epiharpagide	21604821	-10.3
7-O-Acetylneocaesalpin N	124708037	-10.3
8-Demethylsideroxylin	44258359	-10.3
8β-Tigloyloxycostunolide	13994634	-10.3
Acetylepipodophyllotoxin	14160030	-10.3
Akuammigine	1268096	-10.3
aristolochic acid Ⅶa	1941	-10.3
Buxbodine B	91895280	-10.3
Ceftizoxime	6533629	-10.3
Chlorantholide A	101574495	-10.3
Chlorantholide C	101574497	-10.3
Chloroxine	2722	-10.3
delsoline	441727	-10.3
Dunnianol	15714605	-10.3
Echinulin	115252	-10.3
Ergosta-5,24(28)-diene-3,7,16-triol	102004499	-10.3
Gelsempervine A	131636659	-10.3
Germanicol 3-Acetate	92156	-10.3
Iriflophenone 3-C-glucoside	184358	-10.3
Isonormangostin	91884715	-10.3
L-Alloisoleucine	99288	-10.3
L-Cycloserine	449215	-10.3
Matrine	91466	-10.3
Melilotigenin B	91895471	-10.3
Methyl 6-glucosyloxysalicylate	14311143	-10.3
N-(2-Hydroxy-4-methoxyphenyl)acetamide	4105139	-10.3
Nicotinic acid N-oxide	16976	-10.3
Panaxadiol	73498	-10.3
Paniculoside I	14396747	-10.3
Phellopterin	98608	-10.3
Przewaquinone A	619402	-10.3
Schleicheol 1	10623182	-10.3
Schleicheol 2	10837035	-10.3
Sec-O-Glucosylhamaudol	10478277	-10.3
Spinasterol	5281331	-10.3
Suberosin	68486	-10.3
Topazolin	5481965	-10.3
Triptoquinone A	132524	-10.3
Yunnancoronarin A	12187319	-10.3
α-Obscurine	5462446	-10.3
11-Hydroxyhumantenine	5318224	-10.2
15,16-Dinorlabda-8(17),11-dien-13-one	13994560	-10.2
4-Hydroxyalternariol 9-methyl ether	24899916	-10.2
5-Hydroxytryptophol	9061	-10.2
6-(γ,γ-Dimethylallylamino)purine	92180	-10.2
8α-Hydroxy-α-gurjunene	91884828	-10.2
Acetophenone	7410	-10.2
Alepterolic acid	13858188	-10.2
Alstonic acid B	91895417	-10.2
Arctinol B	46842526	-10.2
Benzyl alcohol	244	-10.2
Blumeatin B	157600	-10.2
Bonducellpin C	10526154	-10.2
Calceolarioside B	5273567	-10.2
Choline (chloride)	6209	-10.2
Clovanediol diacetate	91884676	-10.2
Cordycepin	6303	-10.2
Cycloastragenol	13943287	-10.2
Deacetylnimbin	10505484	-10.2
Dendocarbin A	10911949	-10.2
Deoxyartemisinin	12814879	-10.2
D-Pinitol	164619	-10.2
Fumitremorgin C	403923	-10.2
Garbanzol	442410	-10.2
Globularin	21603201	-10.2
Glycoborinine	10446329	-10.2
Gopherenediol	125115361	-10.2
Guaijaverin	5481224	-10.2
Hispanone	10402561	-10.2
Isoscabertopin	21575210	-10.2
Latisxanthone C	10790224	-10.2
Linolenic acid ethyl ester	5367460	-10.2
Lup-20(29)-ene-2α,3β-diol	15127233	-10.2
Maackiaflavanone	124355910	-10.2
Methyl eugenol	7127	-10.2
Myrislignan	21636106	-10.2
N-Acetyl-L-aspartic acid	65065	-10.2
Naphthalene	931	-10.2
Naringenin triacetate	14354984	-10.2
Ponasterone A	115127	-10.2
Robtein	5320470	-10.2
Schisandrin B	108130	-10.2
Sculponeatin A	15922655	-10.2
Tolnaftate	5510	-10.2
Tricin	5281702	-10.2
Maoecrystal A	20056131	-10.1
(2,4-Dihydroxyphenyl)acetonitrile	14970422	-10.1
(S)-Scoulerine	439654	-10.1
10-Hydroxydihydroperaksine	11034826	-10.1
1-Chloro-6-(5-(prop-1-ynyl)thiophen -2-yl)hexa-3,5-diyn-2-ol	14777886	-10.1
1-Hydroxyrutaecarpine	10447696	-10.1
2,3-Dehydrokievitone	5746354	-10.1
2-Epi-3a-epiburchellin	10308799	-10.1
2-Methoxystypandrone	158739	-10.1
3,7-Di-O-acetylpinobanksin	91884891	-10.1
3a-Epiburchellin	100199	-10.1
6-Methoxy-2-naphthoic acid	349181	-10.1
8-Isomulberrin hydrate	102004511	-10.1
9β-Hydroxydarutigenol	44606935	-10.1
Agrimonolide	161362	-10.1
Agrimonolide 6-O-glucoside	130868	-10.1
Agrocybenine	23278458	-10.1
Ajmalicine	441975	-10.1
Akuammidine	15558574	-10.1
Albiflorin	24868421	-10.1
Aminothiazole	2155	-10.1
Baicalin	64982	-10.1
Celaphanol A	10016968	-10.1
Chloranthalactone E	131676069	-10.1
Chlorantholide B	101574496	-10.1
Crassanine	634426	-10.1
Cyclen	64963	-10.1
Danshenol C	11688609	-10.1
Dihydroniloticin	73351981	-10.1
Dihydrooxoepistephamiersine	91895296	-10.1
Dihydropinosylvin	442700	-10.1
Dihydrotanshinone I	11425923	-10.1
Dorsmanin A	5472480	-10.1
D-Tetrahydropalmatine	969488	-10.1
Evodol	185481	-10.1
Galanthamine	9651	-10.1
Ginkgolide C	24721502	-10.1
Gomisin S	14213995	-10.1
Halofuginone	400772	-10.1
Hecubine	11438319	-10.1
Licoisoflavone B	5481234	-10.1
Lipoic acid	6112	-10.1
Lupinol C	91884941	-10.1
Macusine B	16192	-10.1
Mayumbine	179460	-10.1
Methyl 15-hydroxy-7-oxodehydroabietate	11501085	-10.1
Methyl clerodermate	14707719	-10.1
Methyl sinapate	5321318	-10.1
Nadifloxacin	4410	-10.1
Niranthin	13989915	-10.1
O-Methylpallidine	10405046	-10.1
Paulownin	3084131	-10.1
p-Coumaryl alcohol	5280535	-10.1
Picropodophyllin	72435	-10.1
Piperitol	10247670	-10.1
Praeruptorin A	38347601	-10.1
Prehelminthosporol	6451296	-10.1
Prometaphanine	91895299	-10.1
Protosappanin A dimethyl acetal	11347693	-10.1
Psoralidin	5281806	-10.1
Sclareol glycol	11107904	-10.1
Spectinomycin (dihydrochloride)	64740	-10.1
Tanshinone I	114917	-10.1
Tetracycline (hydrochloride)	54704426	-10.1
Triptoquinone B	11724191	-10.1
Vasicinone	442935	-10.1
Verbenalin	73467	-10.1
Viscidulin I	5320471	-10.1
(3R,4R)-3,4-bis[(3,4-dimethoxyphenyl)methyl]oxolan-2-one	384877	-10
13-Epijhanol	91884936	-10
14,17-Epidioxy-28-nor-15-taraxerene-2,3-diol	91895420	-10
14-Deoxy-11-hydroxyandrographolide	91884987	-10
15,18-Dihydroxyabieta-8,11,13-trien-7-one	3009631	-10
20,24-Epoxy-24-methoxy- 23(24-25)abeo-dammaran-3-one	73554035	-10
27-Hydroxymangiferonic acid	45270932	-10
2-Phospho-L-ascorbic acid trisodium salt	10990876	-10
3,11,12-Trihydroxyspirovetiv-1(10)-en-2-one	539964	-10
3,5,7,8,3',4',5'-Heptamethoxyflavone	5318050	-10
3'-Demethoxypiplartine	14707485	-10
3-Indolylmethylglucosinolate	6602378	-10
4-Aminobenzoic acid	978	-10
4-Hydroxy-3-methylbenzoic acid	68138	-10
4-Hydroxysapriparaquinone	372742	-10
5-Methoxyresorcinol	71648	-10
6-O-Caffeoylarbutin	15689808	-10
6α-Hydroxycleroda-3,13-dien- 16,15-olid-18-oic acid	102004647	-10
7-O-Acetylbonducellpin C	10742713	-10
Aliarin	91886680	-10
Arborinine	5281832	-10
Arglabin	5574924	-10
Artemetin	5320351	-10
Bakkenolide B	11165211	-10
Benzamide	2331	-10
Boeravinone E	11537197	-10
Caffeic acid phenethyl ester	5281787	-10
Canthin-6-one	97176	-10
Catalposide	93039	-10
Cefixime	5362065	-10
Colelomycerone A	131845409	-10
Cryptochlorogenic acid	9798666	-10
Cycloart-23-ene-3β,25-diol	5470009	-10
Cyclomorusin	5481969	-10
Cytochalasin B	5311281	-10
Daidzin	107971	-10
Daturabietatriene	11392488	-10
Dehydroglyasperin C	480775	-10
Ergosta-7,22-dien-3-one	99511	-10
Fargesone B	21629911	-10
Garcinexanthone A	91885101	-10
Gelomulide B	14286070	-10
Genipin	442424	-10
Glabridin	124052	-10
Hardwickiic acid	6451316	-10
Indole-3-butyric acid	8617	-10
Isobavachalcone	5281255	-10
Isocarapanaubine	12302440	-10
Kaurenoic acid	73062	-10
koumine	91895267	-10
Lactose	84571	-10
Leuconolam	125060	-10
Liangshanin A	91886223	-10
Lupalbigenin	10001388	-10
Macrocarpal H	10719242	-10
Methyl orsellinate	76658	-10
Miconazole (nitrate)	68553	-10
Nagilactone C	72505	-10
Nemoralisin	124222284	-10
Nitisinone	115355	-10
N-Methoxyanhydrovobasinediol	102004539	-10
Plathymenin	102196479	-10
Polydatin	5281718	-10
Psidial A	45104868	-10
Questin	160717	-10
Robenidine hydrochloride	16212175	-10
Rutaretin	44146779	-10
Salicylic acid	338	-10
Sesamin	72307	-10
S-Methyl-L-cysteine	24417	-10
Vortioxetine	9966051	-10
(+)-Syringaresinol	443023	-9.9
1-(3,4-Dihydroxyphenyl)-7- (4-hydroxyphenyl)hept-6-en-3-ol	70698198	-9.9
1,7-Bis(4-hydroxyphenyl)hept-6-en-3-one	49831652	-9.9
10-O-Vanilloylaucubin	10529276	-9.9
1-Naphthaleneacetic acid	6862	-9.9
2-(4-Hydroxyphenyl)-6-methyl- 2,3-dihydro-4H-pyran-4-one	44134226	-9.9
2',4'-Dihydroxy-2,3',6'-trimethoxychalcone	21636239	-9.9
2',4'-Dihydroxy-3',6'-dimethoxychalcone	7152435	-9.9
2,6,16-Kauranetriol 2-O-β-D-allopyranoside	91668402	-9.9
27-Hydroxymangiferolic acid	45269256	-9.9
2'-O-Methylperlatolic acid	3084728	-9.9
3-Acetoxy-8(17),13E-labdadien-15-oic acid	13858192	-9.9
3α-Angeloyloxypterokaurene L3	91886676	-9.9
4'-Demethylepipodophyllotoxin	122797	-9.9
5,7-Dihydroxy-2-isopropylchromone	25243493	-9.9
5-Epilithospermoside	16043519	-9.9
6,8-Cyclo-1,4-eudesmanediol	15828236	-9.9
6α-Hydroxynidorellol	91884829	-9.9
7β-Hydroxyrutaecarpine	15225951	-9.9
8-Lavandulylkaempferol	16083184	-9.9
Amorolfine (hydrochloride)	54259	-9.9
Anhydroicaritin	14583584	-9.9
Bakuchiol	5468522	-9.9
Butenafine (Hydrochloride)	443867	-9.9
Carnosol	442009	-9.9
Carpachromene	10449654	-9.9
Cephalexin	27447	-9.9
Chlorouvedalin	91886688	-9.9
Cinnamaldehyde	637511	-9.9
Coronalolide	6479499	-9.9
Dihydroperaksine	10903055	-9.9
Dihydrosenkyunolide C	73052271	-9.9
Dodovislactone B	131849249	-9.9
Epoxyparvinolide	124222255	-9.9
Erysotramidine	11034782	-9.9
Ethyl caffeate	5317238	-9.9
Fenofibrate	3339	-9.9
Heliangin	12310408	-9.9
Hesperetin 5-O-glucoside	129663	-9.9
Leojaponin	12187536	-9.9
Magnolin	169234	-9.9
Methyl 2,6-dihydroxybenzoate	519869	-9.9
Methyl linolenate	5319706	-9.9
Morusin	5281671	-9.9
Nitidine Chloride	25659	-9.9
Oxytetracycline	54675779	-9.9
p-Coumaric acid	637542	-9.9
Pectolinarigenin	5320438	-9.9
Rimantadine (hydrochloride)	15165	-9.9
Shogaol	5281794	-9.9
Stigmast-4-ene-3,6-dione	5490007	-9.9
Tiopronin	5483	-9.9
Toltrazuril	68591	-9.9
Triptinin B	10064252	-9.9
δ-Caesalpin	21679156	-9.9
(+)-Kavain	5281565	-9.8
(+)-Magnoflorine	73337	-9.8
(E)-1-(4-Hydroxyphenyl)dec-1-en-3-one	91825834	-9.8
(S)-Canadine	21171	-9.8
12α-Hydroxygrandiflorenic acid	13858118	-9.8
1β,10β-Epoxydesacetoxymatricarin	14313751	-9.8
2,3-Dihydroxy-3-(4-hydroxyphenyl) propanoic acid	53440648	-9.8
26-Nor-8-oxo-α-onocerin	14447050	-9.8
2-Naphthol	8663	-9.8
2'-O-Methylkurarinone	11982641	-9.8
4,6,7-Trimethoxy-5-methylcoumarin	54025699	-9.8
4-Chlorosalicylic acid	78782	-9.8
4-Hydroxy-3-(3-methyl-2-butenoyl)- 5-(3-methyl-2-butenyl)benzoic acid	44241609	-9.8
4-O-Galloylbergenin	14464332	-9.8
5-Hydroxy-7-acetoxyflavone	5420895	-9.8
5α-Hydroxychloranthalactone A	131857139	-9.8
6-Demethoxy-9'-deoxycleomiscosin A	131845760	-9.8
6-O-Cinnamoylcatalpol	71307080	-9.8
7-Oxohinokinin	14757943	-9.8
9-Oxoageraphorone	73213927	-9.8
Acantrifoside E	70698195	-9.8
Acetylisoeugenol	876160	-9.8
Aloeemodin	10207	-9.8
Altechromone A	5316891	-9.8
Ambrox	10857465	-9.8
Aminophylline	9433	-9.8
Amoxicillin (trihydrate)	62883	-9.8
Angeloylisogomisin O	91864463	-9.8
Apigenin	5280443	-9.8
Arteannuin L	21593314	-9.8
Biondinin C	6442489	-9.8
Buxbodine D	91895277	-9.8
citric acid	311	-9.8
Cleroindicin D	23730744	-9.8
Daphnilongeranin A	11531079	-9.8
D-Galactose	6036	-9.8
Enmein	352542	-9.8
ent-6α,9α-Dihydroxy -15-oxokaur-16-en-19-oic acid	131860006	-9.8
Gartanin	5281633	-9.8
Homoorientin	114776	-9.8
Hop-17(21)-en-3β-ol	91632878	-9.8
Inermine	91510	-9.8
Isoliquiritigenin	638278	-9.8
Isopimpinellin	68079	-9.8
Isorhynchophylline	3037048	-9.8
Kushenol X	10599228	-9.8
Levofloxacin	149096	-9.8
Lycobetaine	159646	-9.8
Mangostanol	10048103	-9.8
Metasequoic acid A	124708147	-9.8
Pinosylvin monomethyl ether	5281719	-9.8
Platyphyllonol	13347312	-9.8
Pterisolic acid F	53238562	-9.8
Rabdoternin F	101663494	-9.8
Santamarine	188297	-9.8
Sarmentosin	5281123	-9.8
Shizukanolide C	124708052	-9.8
Simvastatin	54454	-9.8
Sinensetin	145659	-9.8
Smyrindioloside	10836072	-9.8
Sudan II	18386	-9.8
Sulfamerazine	5325	-9.8
Tanshinlactone	5321617	-9.8
trans-3'-O-Benzoyl-4'-O-methylkhellactone	131851581	-9.8
Ugaxanthone	5321880	-9.8
1,5-Diphenylpentan-1-one	249838	-9.7
14-Deoxycoleon U	10735190	-9.7
15,16-Epoxy-15-ethoxy- 6β,13-dihydroxylabd-8-en-7-one	131847420	-9.7
1-Acetyltagitinin A	85181177	-9.7
24-Methylenecycloartan-3β-ol	94204	-9.7
2'-O-Methylbroussonin C	10958364	-9.7
3-[2-[(1S,4aR,5S,8aR)-5,8a-dimethyl-2-methylene-5-methylol-decalin-1-yl]ethyl]-5H-furan-2-one	23238929	-9.7
3-Methoxy-4,5-methylenedioxycinnamaldehyde	5319472	-9.7
3-Methoxytyramine	1669	-9.7
4-O-Demethylkadsurenin D	14584762	-9.7
5,7-Dihydroxy-3-(4-hydroxy-3,5- dimethoxybenzyl)-6,8-dimethylchroman-4-one	129317280	-9.7
6,11-Di-O-acetylalbrassitriol	13890779	-9.7
6-Aminocaproic acid	564	-9.7
7-O-Methyleriodictyol	1268276	-9.7
7α-Hydroxystigmasterol	21769896	-9.7
Acetylshikonin	479501	-9.7
Alternariol	5359485	-9.7
Bellidifolin	5281623	-9.7
beta-Pinene	14896	-9.7
Bidwillol A	10042759	-9.7
Blumenol C glucoside	14135395	-9.7
Buparvaquone	71768	-9.7
Casticin	5315263	-9.7
Catechin 3-rhamnoside	21626704	-9.7
Corylin	5316097	-9.7
Cucumegastigmane I	16105430	-9.7
Curcumaromin C	125181871	-9.7
Dehydrotumulosic acid	15225964	-9.7
Deoxycytidine triphosphate	65091	-9.7
digallate	341	-9.7
Dodovisone D	129713969	-9.7
Echinophyllin C	10735279	-9.7
Epinortrachelogenin	14159539	-9.7
Ethyl 4-methoxycinnamate	5281783	-9.7
Forskolin G	12967001	-9.7
Gardenoin J	131636812	-9.7
Goniopypyrone	164274	-9.7
Guajadial	46197930	-9.7
Heraclenol 3'-O-glucoside	21573687	-9.7
Honyucitrin	44257865	-9.7
Hupehenine	14240934	-9.7
Isoastilbin	316844	-9.7
Isochandalone	15907834	-9.7
Isosativan	14058036	-9.7
Isotretinoin	5282379	-9.7
Istanbulin-A	3082428	-9.7
Jatrorrhizine hydrochloride	371256	-9.7
L-Cysteine (hydrochloride)	60960	-9.7
Lethedoside A	10390853	-9.7
Lobeline (hydrochloride)	46202	-9.7
Loureirin B	189670	-9.7
L-Theanine	439378	-9.7
Lucidioline	21576177	-9.7
Lupiwighteone	5317480	-9.7
Meisoindigo	126274	-9.7
Meridinol	11079164	-9.7
Musellarin A	11141878	-9.7
Naringenin chalcone	5280960	-9.7
Naringenin trimethyl ether	5003667	-9.7
Peimisine	161294	-9.7
Pinobanksin	73202	-9.7
podophyllotoxin	10607	-9.7
p-Vinylphenol glucoside	182338	-9.7
Ranolazine	56959	-9.7
Scutellarein	5281697	-9.7
Steppogenin	10356745	-9.7
Stigmastane-3,6-dione	13992093	-9.7
Sulfadiazine	5215	-9.7
Talatisamine	159891	-9.7
Ustusol C	44557563	-9.7
Vomifoliol	5280462	-9.7
α-Lapachone	72732	-9.7
β-Nicotinamide mononucleotide	14180	-9.7
(2R,3R,4R,5R,6S)-2-methyl-6-[4-(2-methylaminoethyl)phenoxy]tetrahydropyran-3,4,5-triol	20407216	-9.6
1,2,3-Tri-O-methyl-7,8-methyleneflavellagic acid	125749	-9.6
11-Hydroxyrankinidine	5318332	-9.6
13-O-Ethylpiptocarphol	15381647	-9.6
18-Norabieta-8,11,13-trien-4-ol	15605917	-9.6
1-Norbetulonic acid	23243541	-9.6
2,5-Dimethylchroman-4-one	584382	-9.6
2-Hydroxynaringenin	21932272	-9.6
2-Oxokolavenol	12096943	-9.6
3-Isomangostin hydrate formate	54584954	-9.6
4,5-Diepipsidial A	91886696	-9.6
4-Epicommunic acid	12303810	-9.6
5-Amino-3H-imidazole-4-Carboxamide	9679	-9.6
7,4'-Di-O-methylapigenin	5281601	-9.6
8-Epicrepiside E	21636138	-9.6
Abyssinone V	101203	-9.6
Aloeemodin	10207	-9.6
Angophorol	12306803	-9.6
Aristolactam AIa	86129027	-9.6
Aromadendrane-4β,10α-diol	14312736	-9.6
Atractylon	3080635	-9.6
Brevianamide F	181567	-9.6
Breyniaionoside A	11475194	-9.6
Bullatine G；songorine	71456946	-9.6
Caesalpine A	124708210	-9.6
Chromolaenide	11953932	-9.6
Corydaline	101301	-9.6
Cristacarpin	126540	-9.6
Cudraxanthone D	11611248	-9.6
Cyclo(L-Leu-trans-4-hydroxy-L-Pro)	21575352	-9.6
D-arabinose	66308	-9.6
De-4'-O-methylyangambin	44555396	-9.6
Diosbulbin J	44130234	-9.6
DL-Norvaline	824	-9.6
ent-16α,17-Dihydroxyatisan-3-one	453152	-9.6
Eucannabinolide	5281471	-9.6
Eupahualin C	122393046	-9.6
Fargesone A	442838	-9.6
Fenretinide	5288209	-9.6
Feretoside	442433	-9.6
Futoquinol	5281817	-9.6
Gallocatechin gallate	5276890	-9.6
Gentianine	354616	-9.6
Gentiopicroside	88708	-9.6
Glabranin	124049	-9.6
Glycyrin	480787	-9.6
Guaifenesin	3516	-9.6
Harmine	5280953	-9.6
Hautriwaic acid	12310372	-9.6
Hydrangenol	119199	-9.6
Hydroquinidine	91503	-9.6
Isoleojaponin	122224470	-9.6
Kumatakenin	5318869	-9.6
Leachianone G	5275227	-9.6
L-Homocitrulline	65072	-9.6
Mangiferolic acid	45270099	-9.6
Micheliolide	442279	-9.6
Mirabijalone D	11013288	-9.6
Moracin A	441839	-9.6
Moracin M	185848	-9.6
Mucrolidin	14864716	-9.6
Neorauflavane	101643011	-9.6
Neostenine	11536426	-9.6
Nepetin	5317284	-9.6
Oleic acid	445639	-9.6
Oridonin	5321010	-9.6
Orotic acid	967	-9.6
Oxcarbazepine	34312	-9.6
Peucedanol 3'-O-glucoside	100918320	-9.6
Picrasidine I	5324360	-9.6
Regiolone	44576009	-9.6
Rhapontigenin	5320954	-9.6
SAH	439155	-9.6
Scopolin	439514	-9.6
Sculponeatin N	42643119	-9.6
Sophoraflavanone G	72936	-9.6
Tanshinone IIA	164676	-9.6
Tetrahydroalstonine	72340	-9.6
Thunberginol C	10333412	-9.6
Thymol	6989	-9.6
Vitexolide D	16081511	-9.6
Wilforlide A acetate	91895469	-9.6
(-)-Pinoresinol	12309636	-9.5
(-)-Praeruptorin B	10251869	-9.5
(S)-Cheilanthifoline	440582	-9.5
1,5-Dihydroxyxanthone	5480299	-9.5
15-Hydroxy-7-oxodehydroabietic acid	14017925	-9.5
1β,10β-Epoxydehydroleucodin	21668646	-9.5
20S,24R-Epoxydammara-12β,25-diol-3-one	14038588	-9.5
25-Hydroxycycloart-23-en-3-one	44423578	-9.5
3,3'-Diindolylmethane	3071	-9.5
3,5-Dihydroxy-4',7-dimethoxyflavone	5378823	-9.5
3-Hydroxybakuchiol	56833075	-9.5
3-O-Acetylpinobanksin	148556	-9.5
3-Phenyl-2-propen-1-ol	5315892	-9.5
5,7,4'-Trihydroxy-3,6-dimethoxy-3'-prenylflavone	91885088	-9.5
5'-Demethylaquillochin	91885267	-9.5
6-Gingerol	442793	-9.5
6α-Hydroxygeniposide	6325021	-9.5
8-Benzoyl-5,7-dihydroxy-2,2-dimethylchromane	12367437	-9.5
Aflatoxin B1	186907	-9.5
Alnusdiol	14704508	-9.5
Amoxicillin	33613	-9.5
Andropanolide	7067324	-9.5
Atractylenolide II	14448070	-9.5
Bakkenolide D	12299954	-9.5
BTB06584	2799764	-9.5
Caesalpine B	124672538	-9.5
Cajanin	5281706	-9.5
Cassythicine	442194	-9.5
Cephalocyclidin A	91885188	-9.5
Chrysophanol;Chrysophanic acid	10208	-9.5
Chrysosplenetin	5281608	-9.5
Cichoric Acid	5281764	-9.5
Cudratricusxanthone A	11153672	-9.5
Curcumenol	167812	-9.5
Dalbergin	442768	-9.5
Deoxyvasicinone	68261	-9.5
Derrisisoflavone B	10812165	-9.5
Diarylcomosol III	72164690	-9.5
Dihydroartemisinin	3000518	-9.5
Dihydroberberine/Dihydroumbellatine	10217	-9.5
Dodoviscin H	57408288	-9.5
Drevogenin A	202357	-9.5
ent-11α-Hydroxyabieta- 8(14),13(15)-dien-16,12α-olide	14635545	-9.5
Erysubin B	10760434	-9.5
Ethionamide	2761171	-9.5
Ethyl 3,4,5-trimethoxybenzoate	231162	-9.5
Evodiamine	442088	-9.5
Furowanin A	11582970	-9.5
Fuziline	14163819	-9.5
Glycitein	5317750	-9.5
Guanethidine (sulfate)	86471	-9.5
Indole-3-glyoxylamide	73227	-9.5
Isomangiferolic acid	14034468	-9.5
Kinetin	3830	-9.5
L-Alanine	5950	-9.5
L-Isoleucine	6306	-9.5
L-Kynurenine	161166	-9.5
Lophanthoidin B	14193971	-9.5
L-Threonine	6288	-9.5
Lupanine	91471	-9.5
Mesuaxanthone A	5281651	-9.5
Methyl ferulate	5357283	-9.5
Murraol	15593213	-9.5
N-Acetyl-D-glucosamine	439174	-9.5
N-cis-Feruloyltyramine	6440659	-9.5
Neotripterifordin	134714949	-9.5
Oxaceprol	65784	-9.5
Picrasin B acetate	91885266	-9.5
Pinostrobin	73201	-9.5
Praeruptorin B	5319259	-9.5
Propylparaben	7175	-9.5
Quercetin 3,4'-dimethyl ether	5380905	-9.5
Reynoutrin	5320861	-9.5
Sarafloxacin (hydrochloride)	56207	-9.5
Scopolamine	3000322	-9.5
Sendanolactone	15906464	-9.5
Sideritoflavone	155493	-9.5
Sophoracarpan B	131849417	-9.5
Sulochrin	160505	-9.5
Trimipramine (maleate)	5282318	-9.5
(2Z,6Z,10E,14E,18E)-Farnesylfarnesol	13559233	-9.4
(9Z,​11E)​-​Prodlure	6441057	-9.4
11-Hydroxytabersonine	443326	-9.4
11R,12-Dihydroxyspirovetiv-1(10)-en-2-one	15385560	-9.4
2-(2-Methylbenzamido)acetic acid	91637	-9.4
2,16,19-Kauranetriol 2-O-β-D-allopyranoside	91668399	-9.4
22-Dehydroclerosterol	15608667	-9.4
2'-Deoxyadenosine	13730	-9.4
2-Desoxy-4-epi-pulchellin	10399864	-9.4
2-Methoxyestradiol	66414	-9.4
3,21-Dihydroxy-14-serraten-16-one	21589494	-9.4
3-Epimaslinic acid	25564831	-9.4
4-Aminohippuric acid	2148	-9.4
4-Methyl-2-oxopentanoic acid	70	-9.4
4-Methylcatechol	9958	-9.4
5-Methyl-7-methoxyisoflavone	2734290	-9.4
8-Hydroxydigitoxigenin	91668461	-9.4
ACon1_001697	21722915	-9.4
Ailanthone	72965	-9.4
Alizarin	6293	-9.4
alpha-Linolenic acid	5280934	-9.4
Arteannuin N	15377690	-9.4
Atractylodin	5321047	-9.4
Canusesnol A	11161037	-9.4
Chelerythrine Chloride	72311	-9.4
Cimifugin	441960	-9.4
Cinalbicol	90475017	-9.4
Columbamine	72310	-9.4
Coumurrayin	176911	-9.4
Crebanine	159999	-9.4
Cyclocalopin A	10913461	-9.4
Daphnoretin	5281406	-9.4
Dehydroisoandrosterone 3-acetate	14709	-9.4
Dihydrochelirubine	440589	-9.4
Dihydrolycorine	11876135	-9.4
Diosbulbin B	9974762	-9.4
Echinocystic acid	73309	-9.4
ent-16-Kaurene-3β,15β,18-triol	15946298	-9.4
ent-3β,18-Dihydroxylabda -8(17),13E-dien-15-oic acid	124708114	-9.4
Ethynyl Estradiol	5991	-9.4
Eupatilin	5273755	-9.4
Euxanthone	5281631	-9.4
Fargesin	129290	-9.4
Glycerol	753	-9.4
Hainanmurpanin	5317952	-9.4
Harpagoside	5281542	-9.4
Hydroquinine	121515	-9.4
Isoacetovanillone	95693	-9.4
Isoficusin A	134715104	-9.4
Isokaempferide	5280862	-9.4
Isosativenediol	131855299	-9.4
Kazinol U	51136520	-9.4
Luteone	5281797	-9.4
Magnolignan C	5319203	-9.4
Marmin acetonide	102004452	-9.4
Nepetoidin B	5316819	-9.4
N-Methylnuciferine	102004640	-9.4
Norlichexanthone	5281657	-9.4
Onitisin 2'-O-glucoside	91884808	-9.4
Padmatin	12313901	-9.4
Phosphocreatine (disodium)	71588	-9.4
Proxyphylline	4977	-9.4
Pterosin D	147559	-9.4
Pterostilbene	5281727	-9.4
Retinoic acid	444795	-9.4
Rubitecan	472335	-9.4
Salvigenin	161271	-9.4
sanguinarine	5154	-9.4
Securinine	442872	-9.4
Songoramine	14526618	-9.4
Stearic acid	5281	-9.4
Tsugafolin	45273057	-9.4
Valproic acid	3121	-9.4
Vincamine	15376	-9.4
Wilsonine	91895285	-9.4
α-Yohimbine	643606	-9.4
β-Rotunol	5321005	-9.4
(+)-Usniacin	442614	-9.3
1,2-Diacetoxy-4,7,8- trihydroxy-3-(4-hydroxyphenyl)dibenzofuran	10002448	-9.3
10β-Hydroxycadina-4,11(13)-dien-12,8β-olide	131852763	-9.3
12-Hydroxyabietic acid	52325853	-9.3
13-epicorynoline	N/A	-9.3
14-acetoxy-7beta-senecioyloxy-notonipetranone	N/A	-9.3
1-Dehydroxy-23-deoxojessic acid	3008861	-9.3
2,3-Dihydro-12,13-dihydroxyeuparin	15690487	-9.3
21αH-24-Norhopa-4(23),22(29)-diene-3β,6β-diol	21672122	-9.3
23-Deoxojessic acid	44344977	-9.3
2-Adamantanone	64151	-9.3
3,4-Dihydroxyphenylglycol	91528	-9.3
3,5-Diprenyl-4-hydroxybenzaldehyde	71519781	-9.3
3,9-Dihydroeucomin	11415348	-9.3
4-(Ethoxymethyl)phenol	93781	-9.3
5,7,3'-Trihydroxy-4'-methoxy-8-prenylflavanone	14259000	-9.3
5-Acetoxymatairesinol dimethyl ether	21668899	-9.3
5-Pentacosylresorcinol	155463	-9.3
6-Acetonyldihydrosanguinarine	181538	-9.3
6-Benzoyl-5,7-dihydroxy-2,2-dimethylchromane	13075266	-9.3
6-Epi-8-O-acetylharpagide	21604822	-9.3
7-Geranyloxy-6-methoxycoumarin	5319406	-9.3
8-Methoxybonducellin	73353608	-9.3
8α-(2-Methylacryloyloxy)hirsutinolide	102064544	-9.3
9-Hydroxycalabaxanthone	5495929	-9.3
Agnuside	442416	-9.3
Alpinetin	154279	-9.3
Aristolactam AIIIa	10356352	-9.3
Asebotin	11190157	-9.3
Bakkenolide Db	10741005	-9.3
Bestatin	72172	-9.3
Bindarit	71354	-9.3
Boldine	10154	-9.3
Burchellin	10903924	-9.3
Butein	5281222	-9.3
Costunolide	5281437	-9.3
Cryptotanshinone	160254	-9.3
D(-)-2-Aminobutyric acid	439691	-9.3
D-(+)-Trehalose dihydrate	181978	-9.3
Darutigenol	3037565	-9.3
Dasycarpol	478833	-9.3
Demethoxycapillarisin	5316511	-9.3
Denudanolide A	10618232	-9.3
Derrone	14704457	-9.3
Dichotomitin	5316653	-9.3
Enrofloxacin	71188	-9.3
ent-Labda-8(17),13Z-diene- 15,16,19-triol 19-O-glucoside	102004636	-9.3
Eriocalyxin B	16202215	-9.3
Erucic acid	5281116	-9.3
Erythrinin D	125115031	-9.3
Erythristemine	12143915	-9.3
Falcarindiol	5281148	-9.3
Garciniaxanthone E	10457167	-9.3
Gomisin A	634470	-9.3
Griffithazanone A	10706277	-9.3
Halofuginone (hydrobromide)	400771	-9.3
Hirsutine	3037884	-9.3
Imazalil	37175	-9.3
Isocorynoxeine	3037448	-9.3
Isodaphnoretin B	124356310	-9.3
Isoscopoletin	69894	-9.3
Kushenol A	44563121	-9.3
Leonurine (hydrochloride)	46837042	-9.3
Luteolin	5280445	-9.3
Macrocarpal L	9847648	-9.3
Magnaldehyde D	5319189	-9.3
Methyl chlorogenate	487435	-9.3
Orobol	5281801	-9.3
Pachyaximine A	44358210	-9.3
Paeoniflorin	442534	-9.3
Perakine	453213	-9.3
Phaseollidin	119268	-9.3
Piceatannol 3'-O-glucoside	11968990	-9.3
Rhein-8-O-β-D-glucopyranoside	54676854	-9.3
Rhynchophylline	5281408	-9.3
Royleanone	442084	-9.3
Ruscogenin	441893	-9.3
Scabertopin	21575211	-9.3
Schisanhenol	73057	-9.3
Scoparinol	14781533	-9.3
Sepinol	91884832	-9.3
Sequosempervirin D	70698242	-9.3
Serratenediol	164947	-9.3
Shikonofuran A	5321286	-9.3
Spegatrine	6441055	-9.3
Stachartin B	134715093	-9.3
Synephrine	7172	-9.3
Syringetin	5281953	-9.3
Triumbelletin	14213530	-9.3
Villosin	16733738	-9.3
Yatein	442835	-9.3
Yuehgesin C	5319451	-9.3
Zederone	101286196	-9.3
(15R)-Betanin	57505033	-9.2
(Z)-Butylidenephthalide	642376	-9.2
10-O-Acetylisocalamendiol	124519251	-9.2
15-Deoxoeucosterol	21632988	-9.2
16-Hydroxy-8(17),13- labdadien-15,16-olid-19-oic acid	14287153	-9.2
1-Oxobakkenolide S	131850145	-9.2
2-(2,4-Diaminophenoxy)ethanol dihydrochloride	47932	-9.2
2',4'-Dihydroxy-7-methoxy-8-prenylflavan	10759602	-9.2
2-Hydroxytetracosanoic acid ethyl ester	54478553	-9.2
2-Oxobutanoic acid	58	-9.2
2β-Hydroxykolavelool	5318243	-9.2
3-(Methylthio)propionic acid	563	-9.2
30-Hydroxylup-20(29)-en-3-one	15038289	-9.2
3-methylquercetin	5281654	-9.2
3'-O-Methylorobol	5319744	-9.2
3-Oxotirucalla-7,24-dien-21-oic acid	158100	-9.2
4-(beta-D-glucosyloxy)benzoic acid	440186	-9.2
4-Hydroxycephalotaxine	158670	-9.2
4-Methoxy-1-methylquinolin-2-one	182073	-9.2
4'-O-Methylcoumestrol	5319565	-9.2
4'-O-Methyllicoflavanone	24795707	-9.2
5,7-Diacetoxy-8-methoxyflavone	71307299	-9.2
6''-O-Acetylastragalin	10435673	-9.2
6α,16,18-Trihydroxycleroda -3,13-dien-15,16-olide	24796275	-9.2
7-Hydroxy-4H-chromen-4-one	5409279	-9.2
8-O-Acetyltorilolone	100932311	-9.2
9-O-Acetyl-4,4'-di-O-methyllariciresinol	21722906	-9.2
Agathadiol diacetate	91884742	-9.2
Albrassitriol	13890776	-9.2
Alpiniaterpene A	125115428	-9.2
Anhydroglycinol	442667	-9.2
Anhydrotuberosin	21676230	-9.2
Anthraglycoside B	99649	-9.2
Aucuparin	442508	-9.2
Ayanin	5280682	-9.2
Berberrubine	72703	-9.2
Broussonin C	442289	-9.2
Cassiachromone	5319500	-9.2
Ceanothic acid	161352	-9.2
Cerberidol	91884924	-9.2
Cinchonidine	101744	-9.2
Coumestrol	5281707	-9.2
Dalbergioidin	181994	-9.2
Daminozide	15331	-9.2
Dehydroabietic acid	94391	-9.2
Denudadione C	11110577	-9.2
Desoxyrhaponticin	5316606	-9.2
D-Glutamine	145815	-9.2
dl-Aloesol	5318230	-9.2
DL-Xylose	644160	-9.2
Docosahexaenoic Acid	445580	-9.2
Docosyl caffeate	5316952	-9.2
ent-16β,17-Dihydroxykauran-19-oic acid	442023	-9.2
Epitulipinolide diepoxide	3492908	-9.2
Ergosterol	444679	-9.2
Erythrartine	11336443	-9.2
Euscaphic acid	471426	-9.2
Ginkgolid B	6917929	-9.2
Gyrophoric acid	135728	-9.2
Haplopine	5281846	-9.2
Higenamine	114840	-9.2
Hirsutanonol	9928190	-9.2
Horminone	2751795	-9.2
Imperatorin	10212	-9.2
Indole-3-carbinol	3712	-9.2
Ingenol	442042	-9.2
Isofraxidin	5318565	-9.2
Isomexoticin	821399	-9.2
Kaerophyllin	6440534	-9.2
Kongensin A	91895304	-9.2
Lactulose	11333	-9.2
Limonin	179651	-9.2
Massoniresinol	91885243	-9.2
Medicarpin	336327	-9.2
Methyl Linoleate	5284421	-9.2
Moracin D	641378	-9.2
Moupinamide	5280537	-9.2
N-(5-Aminopentyl)acetamide	189087	-9.2
Nafcillin (sodium monohydrate)	23704143	-9.2
Oxybutynin (chloride)	91505	-9.2
pelargonidin	440832	-9.2
Phlorin	476785	-9.2
Physcion	10639	-9.2
Pimelic acid	385	-9.2
Pterodondiol	10879263	-9.2
Pteryxin	5281425	-9.2
Pyranojacareubin	15307925	-9.2
Roquinimex	54676478	-9.2
Rubimaillin	124219	-9.2
Salicyl alcohol	5146	-9.2
Senkyunolide I	11521428	-9.2
Sitsirikine	3050539	-9.2
Torilolone	10444938	-9.2
trans-Zeatinriboside	6440982	-9.2
Tryprostatin A	9929833	-9.2
vitexin_qt	45157620	-9.2
(-)-Variabilin	44428627	-9.1
(2R)-5,7-dihydroxy-2-(4-hydroxyphenyl)chroman-4-one	667495	-9.1
1,3,5-Trihydroxy-4-prenylxanthone	10335672	-9.1
10-Hydroxy-16-epiaffinine	102004634	-9.1
16-Epinormacusine B	626363	-9.1
1-Methoxycarbonyl-β-carboline	597266	-9.1
1-Methylinosine	65095	-9.1
1-O-Methylnataloe-emodin	10902125	-9.1
2,2-Dimethyl-8-prenylchromene -6-carboxylic acid	441962	-9.1
2',4'-Dihydroxy-3,7':4,8'-diepoxylign-7-ene	101273945	-9.1
2,4-Dihydroxy-6-methoxy-3-methylacetophenone	902138	-9.1
2',5,6',7-Tetraacetoxyflavanone	71307297	-9.1
2-Hydroxy-4-methoxybenzaldehyde	69600	-9.1
2'-Hydroxy-5'-methoxyacetophenone	69714	-9.1
3-Hydroxysarpagine	72834169	-9.1
3-Methoxymollugin	46187191	-9.1
4',5-Dihydroxyflavone	165521	-9.1
4-Hydroxy-2-methoxyphenol 1-O-(6-O-syringoyl)glucoside	73554079	-9.1
4-Methylumbelliferone	5280567	-9.1
4'-O-Methylirenolone	638391	-9.1
5-(6-Hydroxybenzofuran-2-yl)-2 -	N/A	-9.1
5-Hydroxy-1-methoxyxanthone	479656	-9.1
5-Methoxyisolariciresinol	10249800	-9.1
6alpha-Hydroxystigmast-4-en-3-one	9867274	-9.1
6-Hydroxyrubiadin	5319801	-9.1
7-Geranyloxy-5-methoxycoumarin	71307365	-9.1
9-Hydroxyeriobofuran	46879746	-9.1
Actinidic acid	70680338	-9.1
Altenuene	34687	-9.1
Amaronol B	485522	-9.1
Aminoadipic acid	469	-9.1
Andropanoside	44575270	-9.1
Aromadendrin	122850	-9.1
Artemisinic acid	10922465	-9.1
Carabrone	164879	-9.1
Confluentin	10381750	-9.1
Coronarin A	24851535	-9.1
Corydine	10153	-9.1
Corytuberine	160500	-9.1
Coumarin	323	-9.1
D-(-)-Mandelic acid	11914	-9.1
Demethylmurrayanine	611174	-9.1
Deoxyneocryptotanshinone	15690458	-9.1
Dibenzoyl Thiamine	3036235	-9.1
Dihydromorin	5458714	-9.1
Dipterocarpol	441676	-9.1
D-Mannitol	6251	-9.1
ent-11α-Hydroxy-15-oxokaur-16-en-19-oic acid	21593620	-9.1
Epistephamiersine	91895297	-9.1
Epivitexolide D	16081507	-9.1
Eriodictyol	440735	-9.1
Exoticin	389000	-9.1
GS967	58118983	-9.1
Hederagenin	73299	-9.1
Hirsutenone	637394	-9.1
Isocalamendiol	12302240	-9.1
Isocostic acid	10922464	-9.1
Isocudraniaxanthone A	10687703	-9.1
Isotschimgin	1798663	-9.1
Karavilagenin A	16079963	-9.1
L-Abrine	160511	-9.1
Lansiumarin C	10498320	-9.1
Lapachol	3884	-9.1
L-Carnosine	439224	-9.1
L-Methionine	6137	-9.1
Lobetyolin	53486204	-9.1
Menthone	6986	-9.1
Methyl 3-carbazolecarboxylate	504069	-9.1
Methyl 6-hydroxyangolensate	40469567	-9.1
Methyl nicotinate	7151	-9.1
Monomelittoside	11968396	-9.1
Monomethyl kolavate	11462192	-9.1
Moslosooflavone	188316	-9.1
Musellarin B	122384907	-9.1
Mussaenoside	182423	-9.1
N1,N10-Bis(p-coumaroyl)spermidine	15270795	-9.1
Nalidixic acid	4421	-9.1
Nelumol A	6439446	-9.1
N-Isovaleroylglycine	546304	-9.1
Nuciferin	10146	-9.1
Nyasicol 1,2-acetonide	124519241	-9.1
Oroxylin A-7-O-beta-D-glucuronide	14655552	-9.1
Pashanone	6254251	-9.1
Pefloxacin (mesylate)	119525	-9.1
Phorbol	442070	-9.1
Piperolactam C	10881419	-9.1
Praeruptorin C	5320692	-9.1
Prostephanaberrine	184517	-9.1
Puerol A	14691941	-9.1
Rehmapicroside	21637711	-9.1
Rubiadin	124062	-9.1
Rubianthraquinone	11044279	-9.1
Samidin	442150	-9.1
Sapropterin (dihydrochloride)	135409471	-9.1
Shanzhiside	11948668	-9.1
Sophoridine	165549	-9.1
Spathulenol	92231	-9.1
Stigmastane-3β,5α,6β-triol	3036251	-9.1
Syzalterin	15698703	-9.1
Tetrahydropapaverine hydrochloride	16667431	-9.1
Tinidazole	5479	-9.1
Virgatic acid	14489125	-9.1
Voriconazole	71616	-9.1
(-)-Chelidonine	978315	-9
1-(4-Hydroxybenzoyl)glucose	14132342	-9
1,4,5,6-Tetrahydroxy-7,8-diprenylxanthone	10092134	-9
1,6,8-Trideoxyshanzhigenin	20652136	-9
10,11-Dihydro-24-hydroxyaflavinine	131849641	-9
10-Hydroxydecanoic acid	74300	-9
16-Oxoprometaphanine	91895298	-9
1-Methoxyberberine	3082297	-9
1-Methyl-2-undecylquinolin-4(1H)-one	5319811	-9
1-Methyl-6-oxo-1,6-dihydropyridine-3-carboxamide	69698	-9
2-(4-hydroxyphenyl)ethyl (E)-3-(4-hydroxyphenyl)prop-2-enoate	16119626	-9
20-Hydroxy-3-oxolupan-28-oic acid	73554077	-9
2-Methyl-4-isobutyrylphloroglucinol	91825835	-9
2α,19α-Dihydroxy-3-oxo-urs-12-en-28-oic acid	637229	-9
3-Hydroxy-12-oleanene-23,28-dioic acid	71307355	-9
4-Chloropinselin	101601414	-9
5,7,3'-Trihydroxy-6,4',5'-trimethoxyflavanone	10713651	-9
5-Deoxycajanin	11471620	-9
5-Hydroxy-7-acetoxy-8-methoxyflavone	21721889	-9
5-Hydroxy-7-methoxy-3-(4- hydroxybenzylidene)chroman-4-one	15484394	-9
8,3'-Diprenylapigenin	91825842	-9
Abieta-8,11,13-triene-7,15,18-triol	91895315	-9
Alternariol monomethyl ether	5360741	-9
Ampiroxicam	2176	-9
ardisianone B	6443650	-9
Asebogenin	442255	-9
Atropine	154417	-9
Avibactam (sodium)	24944097	-9
Azlocillin (sodium salt)	23685176	-9
Benzoic acid	243	-9
bungeanine	N/A	-9
Cabraleadiol	21625899	-9
Cepharadione A	94577	-9
Cleomiscosin A	442510	-9
Corypalmine	11186895	-9
Coulteropine	371260	-9
Cudraxanthone L	11486277	-9
D-​(+)​-​Phenyllactic acid	643327	-9
Dehydrochromolaenin	12309959	-9
Dexamethasone	5743	-9
Dihydrocitflavanone	73554086	-9
Echitamine	12309276	-9
Epipterosin L 2'-O-glucoside	102004579	-9
Eriodictyol 7-O-glucoside	13254473	-9
Ethambutol (dihydrochloride)	14051	-9
Euchrestaflavanone B	14542254	-9
Eupatolide	5281460	-9
Fisetin	5281614	-9
Forskolin	47936	-9
Galangin	5281616	-9
Gelsevirine	14217344	-9
Genistin	5281377	-9
glucobrassicin	656506	-9
Gomisin K1	5317805	-9
Grayanotoxin I	9548612	-9
Hancinone C	6443896	-9
Hinokitiol	3611	-9
Imepitoin	3083511	-9
Irenolone	2754650	-9
Isatin	7054	-9
Iso-cuparenal	14830705	-9
Isohyenanchin	12310692	-9
Isothymusin	630253	-9
Kaempferide	5281666	-9
Kimcuongin	102141971	-9
Koaburaside	5318820	-9
Kurarinone	11982640	-9
Longiferone B	125181476	-9
L-Praziquanamine	24797049	-9
Lycorine (hydrochloride)	164943	-9
Methyl 7α,15-dihydroxydehydroabietate	91895316	-9
Methylprednisolone succinate	16923	-9
m-Methoxyphenol	9007	-9
Myristicin	4276	-9
N2,N2-Dimethylguanosine	135501639	-9
Neobavaisoflavone	5320053	-9
Neoruscogenin	9910474	-9
Nonin A	129317369	-9
NSC 16590	6119	-9
Obacunone	119041	-9
Odorinol	6440456	-9
Ophiopogonanone E	5316797	-9
Osajin	95168	-9
palmatine	19009	-9
Perilloxin	10468570	-9
Phyllaemblic acid B	11057167	-9
Prudomestin	10404353	-9
Ptelatoside B	130179	-9
Pyridoxine (hydrochloride)	6019	-9
Quercetin tetramethyl(3',4',5,7) ether	97142	-9
rac-Hesperetin	3593	-9
Scutellarin	185617	-9
Sophocarpine	115269	-9
Sorokinianin	10881395	-9
Stachybotrylactam	45934402	-9
Stigmasta-5,22-diene-3beta,7beta-diol	182464	-9
Tamarixetin	5281699	-9
Tedizolid (phosphate)	11476460	-9
Tioconazole	5482	-9
Torilin	6450226	-9
Trehalose	7427	-9
Trilobatin 2''-acetate	11167490	-9
Yuheinoside	155882	-9
β-Tocotrienol	5282348	-9
δ-Tocotrienol	5282350	-9
(-)-Syringaresinol	11604108	-8.9
(+)-Matairesinol	11451194	-8.9
1-(3,4-Dihydroxyphenyl)- 7-(4-hydroxyphenyl)heptane-3,5-diyl diacetate	76143975	-8.9
1,3,5-Cadinatriene-3,8-diol	74051580	-8.9
11-Dehydroxygrevilloside B	91885017	-8.9
12E,14-Labdadien-20,8β-olide	137796408	-8.9
1-Caffeoylquinic acid	10155076	-8.9
1-Hydroxycanthin-6-one	86014459	-8.9
24-epicampesterol	5283637	-8.9
2-Acetylbenzoic acid	68474	-8.9
2-Hydroxyplatyphyllide	14681768	-8.9
3,4-Dihydro-2,2-dimethyl-2H-naphtho[1,2-b]pyran	11052973	-8.9
3-Hydroxy-5,7-dimethoxy-3',4'- methylenedioxyflavan	10336729	-8.9
4-(cis)-Acetyl-3,6,8-trihydroxy-3- methyldihydronaphthalenone	10777052	-8.9
5,7-Diacetoxyflavone	467492	-8.9
5,7-Dihydroxy-6,8-dimethoxyflavone	11609345	-8.9
5-Aminovaleric acid	138	-8.9
6-Deoxy-3-O-methyl-β-allopyranosyl (1→4)-β-cymaronic acid δ-lactone	75492727	-8.9
7,8-Dihydro-L-biopterin	135398687	-8.9
7-O-Methylrosmanol	23243692	-8.9
8-(7-Hydroxy-3,7-dimethyl-2,5- octadienyloxy)psoralen	15406017	-8.9
8-Prenyldaidzein	14841119	-8.9
9-Epiblumenol B	14135401	-8.9
alpha-Mangostin	5281650	-8.9
Apigenin 7-glucuronide	5319484	-8.9
atroscine	6451257	-8.9
Baicalein	5281605	-8.9
Bergaptol	5280371	-8.9
Catalpalactone	3014018	-8.9
Cerberic acid B	91886686	-8.9
chebulic acid	71308174	-8.9
Chrysothol	16085188	-8.9
Cloxacillin (sodium monohydrate)	23675743	-8.9
coryincine	3058605	-8.9
Corynoxine	10475115	-8.9
Corynoxine B	10091424	-8.9
Creatinine	588	-8.9
C-Veratroylglycol	15765124	-8.9
Decanedioic acid	5192	-8.9
Dysolenticin J	56601866	-8.9
Effusanin A	34174827	-8.9
Eicosanyl caffeate	5320238	-8.9
Epifriedelanol acetate	13688748	-8.9
Episyringaresinol	12309694	-8.9
Eupatarone	176913	-8.9
Forrestin A	91884971	-8.9
Fraxinellone	124039	-8.9
Furano(2",3":7,6)-4'-hydroxyflavanone	134715107	-8.9
Ganoderiol F	471008	-8.9
Gardenin B	96539	-8.9
Geniposide	107848	-8.9
Genistein	5280961	-8.9
Geranyl ferulate	53386338	-8.9
Glucobrassicin-1-Sulfonate	6602379	-8.9
Glyceryl hexacosanoate	14542802	-8.9
H-Tyr(3-I)-OH	439744	-8.9
Isolinderalactone	5318587	-8.9
Isotaxiresinol	9841162	-8.9
Lacinilene C	170551	-8.9
L-Arabinitol	439255	-8.9
Litseglutine B	12016618	-8.9
Loganin	87691	-8.9
Lucidin	10163	-8.9
Maltitol	493591	-8.9
Marilactone	54719445	-8.9
Matairesinol	119205	-8.9
Meranzin	1803558	-8.9
Millewanin G	11662094	-8.9
Norbraylin	10105863	-8.9
o-Hydroxycinnamaldehyde	5318169	-8.9
Oleuropeic acid 8-O-glucoside	11152176	-8.9
Picropodopyllotoxone	3083574	-8.9
Picrotoxin	31304	-8.9
Pisatin	107880	-8.9
poriferasterol monoglucoside_qt	6602508	-8.9
Poriol	301798	-8.9
proparacaine	4935	-8.9
Prunetin	5281804	-8.9
Pyrocurzerenone	12314812	-8.9
Rauvotetraphylline A	131847914	-8.9
Resveratrol	445154	-8.9
Salviaplebeiaside	131846037	-8.9
Securitinine	101091318	-8.9
Seneciphylline	5281750	-8.9
Sophoracarpan A	131849416	-8.9
Splendoside	124708118	-8.9
Stauntosaponin A	71525042	-8.9
Taraxasterol acetate	13889352	-8.9
Tomatidin	65576	-8.9
trans-trans-Muconic acid	5356793	-8.9
Triptonodiol	21672230	-8.9
Valerosidate	10457051	-8.9
Veratraldehyde	8419	-8.9
Vinpocetine	443955	-8.9
Wallichinine	5315280	-8.9
β-Estradiol 17-acetate	6852404	-8.9
(-)-Praeruptorin A	9821539	-8.8
1-(3,4-Dimethoxyphenyl)propane-1,2-diol	13879710	-8.8
11-Hydroxynumantenine	N/A	-8.8
15-Hydroxydehydroabietic acid	14487943	-8.8
1-Hydroxy-2,3,5-trimethoxyxanthone	5318372	-8.8
1-Hydroxy-2-methylanthraquinone	11349	-8.8
2,3',4,6-Tetrahydroxybenzophenone	440991	-8.8
2',4',5'-Trimethoxy-2'',2''- dimethylpyrano[5'',6'':6,7]isoflavone	15389441	-8.8
3-Aminopropionitrile fumarate (2:1)	5462653	-8.8
3-Deoxysappanone B	15703606	-8.8
3-Eudesmene-1β,11-diol	101928774	-8.8
3-Oxo-24,25,26,27- tetranortirucall-7-en-23,21-olide	70698071	-8.8
5-Heptadecylresorcinol	181700	-8.8
5'-Methoxylariciresinol	184458	-8.8
6',7'-Dihydroxybergamottin	12082365	-8.8
7,3'-Dihydroxy-4'-methoxyflavan	44257179	-8.8
9α,11,12-Trihydroxydrim-7-en-6-one	10683340	-8.8
Agmatine (sulfate)	2794990	-8.8
Alismoxide	10988340	-8.8
Alnustone	5317598	-8.8
Anisomycin	253602	-8.8
Artanin	14841901	-8.8
Artemotil	3000469	-8.8
Aurantiamide	185904	-8.8
Benzylamine hydrochloride	2724127	-8.8
Bornyl acetate	93009	-8.8
Boscialin	6442487	-8.8
Broussonin A	5315502	-8.8
Caesalmin E	10480816	-8.8
Caryolane-1,9β-diol	21726648	-8.8
Casegravol	6440521	-8.8
Cedrusin	11210164	-8.8
Cefazolin (sodium)	23675322	-8.8
Citicoline	13804	-8.8
Columbin	442015	-8.8
Damascenone	5366074	-8.8
Demethylcoclaurine hydrochloride	165901	-8.8
Desacetylmatricarin	6713966	-8.8
Drimiopsin C	11254733	-8.8
ellagic acid	5281855	-8.8
Epiglobulol	11858788	-8.8
Esculin	5281417	-8.8
Eucalyptone	91885002	-8.8
Eudesm-4(15)-ene-3α,11-diol	11118126	-8.8
Farnesol	445070	-8.8
Fraxidin	3083616	-8.8
Glepidotin B	442411	-8.8
Glycyrol	5320083	-8.8
Isogarciniaxanthone E	10389717	-8.8
Labd-13(E)-ene-8α,15-diol	5471228	-8.8
Malotilate	4006	-8.8
Mesuol	5277586	-8.8
Methyl 2-(6-acetyl-5-hydroxy-2,3- dihydrobenzofuran-2-yl)propenoate	71307313	-8.8
Mevastatin	64715	-8.8
Millewanin H	11597321	-8.8
monotropein	73466	-8.8
Neuchromenin	10729197	-8.8
Nicotinamide N-oxide	72661	-8.8
Notopterol	5320227	-8.8
Oplodiol	12313756	-8.8
Pachypodol	5281677	-8.8
Paeonilactone C	10471123	-8.8
Persicoside	91884749	-8.8
Phlorizin	6072	-8.8
Plumieride	72319	-8.8
Schisandrin C	119112	-8.8
Scillaren A_qt	441870	-8.8
Secaubrytriol	16099421	-8.8
Seneganolide	10695684	-8.8
Simonsinol	10340821	-8.8
sn-Glycero-3-phosphocholine	657272	-8.8
stemoninoamide	12116764	-8.8
succinic acid	1110	-8.8
Sutherlandin trans-p-coumarate	10526195	-8.8
Taxiresinol	10088963	-8.8
Tedizolid	11234049	-8.8
Terephthalic acid	7489	-8.8
Terphenyllin	100437	-8.8
Tramiprosate	1646	-8.8
Tyramine	5610	-8.8
α-Toxicarol	442826	-8.8
β, β-dimethyl-acry-lalkannin	442720	-8.8
Clausine Z	11436094	-8.7
(+)-corynoline	177014	-8.7
(±)-Huperzine A	1253	-8.7
1,5,6-Trihydroxy-3,7-dimethoxyxanthone	5479778	-8.7
1,6-Dioxaspiro[4.5]decan-2-methanol	588029	-8.7
12-Acetoxyabietic acid	124222257	-8.7
16-O-Acetyldarutigenol	44607100	-8.7
1-Hexadecanol	2682	-8.7
1-Hydroxy-1-(4-hydroxy-2-methoxyphenyl) -3-(4-hydroxyphenyl)propan-2-one	14160605	-8.7
1α,4β,10β-Trihydroxyguaia- 2,11(13)-dien-12,6α-olide	14845605	-8.7
24,25-Epoxytirucall-7-en-3,23-dione	91895452	-8.7
29-Hydroxyfriedelan-3-one	14108943	-8.7
2-Methoxycinnamic acid	734154	-8.7
3-Hydroxy-8,9-methylenedioxypterocarpene	14730797	-8.7
4-Allylpyrocatechol	70775	-8.7
4-Guanidinobutanoic acid	500	-8.7
5,5'-Dimethoxylariciresinol	14157882	-8.7
5-methyl kaempferol	5319694	-8.7
5-O-Ethylcleroindicin D	131854244	-8.7
5'-S-Methyl-5'-thioadenosine	439176	-8.7
6-Acetyl-2,2-dimethylchroman-4-one	10398468	-8.7
6-Hydroxynaringenin	188308	-8.7
6-Methyl-7-O-methylaromadendrin	102004632	-8.7
7beta-Hydroxylathyrol	24868376	-8.7
Acerogenin G	14608480	-8.7
Andrographin	5318506	-8.7
Angeloylgomisin O	91864462	-8.7
Arecoline	2230	-8.7
Aurantio-obtusin	155011	-8.7
Aureusidin	5281220	-8.7
Berberine	2353	-8.7
Cabraleahydroxylactone acetate	70698233	-8.7
Carbazole	6854	-8.7
Chrysophanol 8-O-glucoside	442731	-8.7
Cirsiliol	160237	-8.7
cis-N-p-coumaroyltyramine	13939145	-8.7
Clausine I	10657725	-8.7
Dalbergiphenol	44446855	-8.7
Dehydrocrenatine	179485	-8.7
Dehydrodeguelin	3083803	-8.7
De-O-methylacetovanillochromene	11106833	-8.7
Dihydroguaiaretic acid	476856	-8.7
Diosmetin	5281612	-8.7
Emodin	3220	-8.7
ent-Epicatechin	182232	-8.7
Epiaschantin	10408679	-8.7
Epothilone A	448799	-8.7
Estropipate	5284555	-8.7
Flucloxacillin sodium	23667629	-8.7
Fragransin A2	16069561	-8.7
Gardenolic acid B	45273405	-8.7
Gastrodin	115067	-8.7
hydroxygenkwanin	5318214	-8.7
Ifflaiamine	12310788	-8.7
Isoangustone A	21591148	-8.7
Isobavachin	193679	-8.7
Isobonducellin	10423880	-8.7
Isoderrone	14237660	-8.7
Isodunnianol	15714606	-8.7
Isoelemicin	5318557	-8.7
L-Asparagine	6267	-8.7
Longistylin C	6446720	-8.7
Lycorine	72378	-8.7
Mearnsetin	10359384	-8.7
Methylionene	3015543	-8.7
Myricanone	161748	-8.7
Nervogenic acid	5320129	-8.7
N-Feruloyl-3-methoxytyramine	5352115	-8.7
Nitrofurazone	5447130	-8.7
Odonicin	14106499	-8.7
Olivil monoacetate	102004562	-8.7
Oroxin A	5320313	-8.7
Pancixanthone A	10852567	-8.7
Pivmecillinam (hydrochloride)	115162	-8.7
p-Menth-1-ene-3,6-diol	13919076	-8.7
Protostemonine	25256772	-8.7
Pterolactone A	21668923	-8.7
Riligustilide	6442656	-8.7
Sanggenofuran B	131843029	-8.7
Sappanchalcone	5319493	-8.7
Shizukanolide F	14287462	-8.7
Sinapaldehyde	5280802	-8.7
stepharanine	10358881	-8.7
Sulfadimethoxine	5323	-8.7
Theobromine	5429	-8.7
Tizoxanide	394397	-8.7
Varenicline (Tartrate)	9906942	-8.7
[truncated: 2,067 more rows]

## Sheet: Autodock
Molecule Name	Pubchem CID/SID	Binding energy (Kcal/mol)
Oleanonic acid	12313704	-10.8
Deoxyisocalyciphylline B	10871574	-10.7
Walsuralactam A	125181893	-10.6
Salvianolic acid A	5281793	-10.5
Fupenzic acid	12045007	-10.5
Spiratisanin A	131850446	-10.3
Phloridzin	9912668	-10.2
Wilforlide A	158477	-10.2
Sauchinone	11725801	-10.2
Limonol	100027	-10.1
Ginkgolide A	115221	-10.1
Rivulobirin B	91885013	-10.1
Spiratisanin B	131850447	-10.1
Canophyllal	12302400	-10
Jangomolide	14240958	-10
TEA polyphenol	488179612	-10
20-Hydroxyaflavinine	124511201	-9.9
3-Epikatonic acid	10434225	-9.8
shionone	12315507	-9.8
Friedelin 3,4-lactone	14105790	-9.7
Dulcioic acid	101051955	-9.7
Filic-3-en-25-al	131848475	-9.7
Silibinin	31553	-9.6
Dammarenediol II	10895555	-9.6
12-Ursene-3,16,22-triol	46872956	-9.6
11,12-De(methylenedioxy)danuphylline	91885229	-9.6
30-Oxopseudotaraxasterol	131849190	-9.6
Soyasapogenol B	115012	-9.5
Asiatic acid	119034	-9.5
Ganoderic acid DM	11784642	-9.5
Bufotalin	12302120	-9.5
Codaphniphylline	12303733	-9.5
Ganoderol A	13934284	-9.5
Ganoderol B	13934286	-9.5
Triptocalline A	44559634	-9.5
rhapontin	637213	-9.5
Tripterifordin	72369	-9.4
Palbinone	9841735	-9.4
Deoxyisocalyciphylline B	10871574	-9.4
Isodiospyrin	99298	-9.4
Daphnilongeranin A	11531079	-9.4
8α-Acetoxyarglabin	14466131	-9.4
12-Demethylneocaesalpin F	46861646	-9.4
Dihydroobovatin	73554083	-9.4
ent-3-Oxokauran-17-oic acid	91895325	-9.4
Phlegmanol C	91895435	-9.4
Ponicidin/Rubescensin B	92043456	-9.4
24,25-Dihydroxycycloartan-3-one	101929808	-9.4
Masticadienolic acid	102004474	-9.4
21,24β-Epoxycycloartane-3β,25-diol	102004567	-9.4
ent-9-Hydroxy-15-oxokaur-16-en- 19-oic acid β-D-glucopyranosyl ester	102004618	-9.3
Betulonic acid	122844	-9.3
Pristimerin	159516	-9.3
Andrographolide	5318517	-9.3
Engeletin	6453452	-9.3
β-Peltoboykinolic acid	12016584	-9.3
Hederagonic acid	12310388	-9.3
Picrasin B	12313355	-9.3
Hydrangenol 8-O-glucoside	13962962	-9.3
Triptotriterpenic acid A	21594203	-9.3
Paxiphylline E	25156646	-9.3
Diosbulbin L	46845278	-9.3
Longistylumphylline A	91885226	-9.3
Progesterone	5994	-9.2
Quillaic acid	101810	-9.2
Demethylzeylasteral	10322911	-9.2
Cinobufagin	11969542	-9.2
2α,3α,24-Trihydroxyurs-12-en-28-oic acid	12308659	-9.2
Paniculoside III	21593625	-9.2
Cedrelone	21596358	-9.2
2α,24-Dihydroxyursolic acid	73554050	-9.2
Paxiphylline D	102004442	-9.2
Friedelanol	101341	-9.1
Tetrahymanol	168951	-9.1
Moronic acid	489941	-9.1
Camaldulenic acid	10528366	-9.1
Stachybotrolide	11383606	-9.1
Daphnilongeranin C	11501289	-9.1
Rubiarbonol B	12019474	-9.1
Dauricine	73400	-9
Taraxerol	92097	-9
Vomicine	101595	-9
Erythrodiol	101761	-9
Mupinensisone	158802	-9
Uncaric acid	10838721	-9
Galanolactone	11141699	-9
Daphnicyclidin F	11732045	-9
Scutellaric acid	12302571	-9
Wilforol C	12302572	-9
Alphitolic acid	12305768	-9
21-Episerratenediol	12309682	-9
Prim-O-glucosylcimifugin	14034912	-9
5,7,3',4'-Tetrahydroxy- 3-methoxy-8-geranylflavone	91825843	-9
Methyl chanofruticosinate	91895274	-9
Pseudolaric acid D	91895324	-9
Glochicoccin D	91895381	-9
3-Epiakebonoic acid	91895432	-9
24,25-Dihydroxydammar-20-en-3-one	101087017	-9
ent-3β-Tigloyloxykaur-16-en-19-oic acid	102004560	-9
Prerubialatin	122219480	-9
Kazinol B	480869	-8.9
Orientin	5281675	-8.9
30-Oxolupeol	10071968	-8.9
Heteroclitin D	10367978	-8.9
Simiarenone	10410123	-8.9
Stachybotramide	10477748	-8.9
3-Epicabraleahydroxylactone	12080691	-8.9
Lupeolic acid	12111950	-8.9
Glochidone	13942832	-8.9
Rosthornin A	14414480	-8.9
Momordicoside I aglycone	90677200	-8.9
Pyrocincholic acid methyl ester	91895433	-8.9
5a-Pregnane-3,20-dione	92810	-8.8
Quinovic acid	120678	-8.8
Neotuberostemonine	11667940	-8.8
Caesalmin B	12037261	-8.8
7α,15-Dihydroxydehydroabietic acid	12047563	-8.8
10-Hydroxyscandine	12082289	-8.8
Roburic acid	12315005	-8.8
Sanggenol A	15233693	-8.8
Darutoside	44715524	-8.8
Moluccanin	91895364	-8.8
ent-11α,16α-Epoxy- 15α-hydroxykauran-19-oic acid	102004619	-8.8
Stachartin A	134715092	-8.8
Staurosporine	44259	-8.7
9-Aminocamptothecin	72402	-8.7
Phaseollin	91572	-8.7
16-​Dehydroprogesterone	101964	-8.7
6,7-Dihydroneridienone A	155941	-8.7
8-Prenylluteone	471687	-8.7
Nigracin	3084295	-8.7
Andrographidine C	5318484	-8.7
Guggulsterone	6450278	-8.7
Adiantulupanone	10787860	-8.7
2α,3α,23-Trihydroxyolean-12-en-28-oic acid	11504083	-8.7
Meloscandonine	12082290	-8.7
28-Deoxonimbolide	14467538	-8.7
Procumbide	21604824	-8.7
Methyl demethoxycarbonylchanofruticosinate	25104767	-8.7
2α,3α,24-Trihydroxyolean-12-en-28-oic acid	69570248	-8.7
Methyl lycernuate A	91895436	-8.7
Epieriocalyxin A	102004430	-8.7
2-Hydroxydiplopterol	125114671	-8.7
Brazilin	73384	-8.6
Aristolactam I	96710	-8.6
Allocryptopine	98570	-8.6
Tuberostemonine	100781	-8.6
Cycloeucalenol	101690	-8.6
Myrciaphenone A	179470	-8.6
Deoxypodophyllotoxin	345501	-8.6
Ervamycine	443356	-8.6
Stigmasta-4,22-dien-3-one	6442194	-8.6
Tokinolide B	11090206	-8.6
Piscidinol A	12004524	-8.6
Niloticin	14021529	-8.6
Cudraxanthone B	91885224	-8.6
ent-9-Hydroxy-15-oxokaur-16-en-19-oic acid	91895333	-8.6
Chlorantholide E	101574499	-8.6
Tetrachyrin	121596713	-8.6
25-Hydroxycholesterol	65094	-8.5
Ononin	442813	-8.5
8-Epideoxyloganic acid	443332	-8.5
Sesamoside	3082856	-8.5
Daphnicyclidin D	10045396	-8.5
Sophoraisoflavone A	10383349	-8.5
Scandine	12082288	-8.5
Rotundic acid	12315075	-8.5
Simiarenol	12442794	-8.5
Sanshodiol	14237706	-8.5
Rosthornin B	91895327	-8.5
Rotundanonic acid	101102965	-8.5
Epiguajadial B	125128169	-8.5
Rauvoyunine B	131847821	-8.5
Curculigoside	158845	-8.4
Kaempferol	5280863	-8.4
Lucidadiol	10789991	-8.4
24-Methylenecycloartanol acetate	13151740	-8.4
Albaspidin AA	14378646	-8.4
Fischeria A	15403260	-8.4
1β-Hydroxytorilin	16721065	-8.4
Neridienone B	44418781	-8.4
Pterisolic acid E	53238561	-8.4
Planchol E	53350155	-8.4
Vallesamine N-oxide	71307282	-8.4
2,16-Kauranediol	73554058	-8.4
2-O-Acetyltutin	75492729	-8.4
Stigmasta-4,22-diene-3β,6β-diol	91884997	-8.4
4α,8β-Dihydroxyeudesm-7(11)-en-12,8α-olide	91895392	-8.4
Pioglitazone	4829	-8.3
Tubotaiwine	100004	-8.3
Geniposidic acid	443354	-8.3
Norfluorocurarine	5581319	-8.3
Parthenolide	7251185	-8.3
Chinensine B	11313123	-8.3
Ganoderal A	13934282	-8.3
Abiesadine I	46230076	-8.3
ent-16β,17-Isopropylidenedioxykaurane	91885200	-8.3
α-Isowighteone	91885205	-8.3
3-O-Methyltirotundin	91895398	-8.3
Alstonic acid A	91895416	-8.3
Filicenol B	101114249	-8.3
Sventenic acid	101526595	-8.3
29-Norcycloart-23-ene-3,25-diol	102004564	-8.3
Diphenhydramine (hydrochloride)	8980	-8.2
(+)-Pinoresinol	73399	-8.2
Loganic acid	89640	-8.2
Macrocarpal D	454460	-8.2
Velutin	5464381	-8.2
GW 501516	9803963	-8.2
Demethoxyfumitremorgin C	10337896	-8.2
Melilotigenin C	10551785	-8.2
Cycloart-25-ene-3β,24-diol	11419367	-8.2
Hedychenone	12067184	-8.2
ent-Atisane-3β,16α,17-triol	12094074	-8.2
4-O-Methylsappanol	13888973	-8.2
Formosanol	14009037	-8.2
N-Methylcalycinine	14604497	-8.2
Parvifolixanthone A	16085273	-8.2
ent-14β,16-Epoxy-8-pimarene-3β,15α-diol	44606933	-8.2
7β-Hydroxydarutigenol	44606934	-8.2
Bullatine A	71300866	-8.2
Drimiopsin D	91885216	-8.2
Caboxine A	91895272	-8.2
4-Hydroxy-3-methoxyphenol 1-O-(6-O-syringoyl)glucoside	91895374	-8.2
Isotaxiresinol 9,9'-acetonide	102004573	-8.2
6-Demethoxycleomiscosin A	134715065	-8.2
(+)-catechin	9064	-8.1
Danofloxacin (mesylate)	71334	-8.1
Micromelin	73230	-8.1
Heraclenol	73253	-8.1
Dihydroisotanshinone I	89406	-8.1
Meropenem (trihydrate)	441129	-8.1
Macrocarpal B	454458	-8.1
1-Methoxyphaseollidin	480873	-8.1
3,4'-Dihydroxyflavone	688715	-8.1
Vinorine	4491168	-8.1
Isowighteone	5494866	-8.1
Daphniyunnine B	11638745	-8.1
kirenol	15736732	-8.1
Itol A	24885741	-8.1
Cinnzeylanol	44559448	-8.1
Sambutoxin	54724817	-8.1
13-Methyl-8,11,13-podocarpatriene-3,12-diol	71307290	-8.1
1,4,5,6-Tetrahydroxy-7-prenylxanthone	71307363	-8.1
Acetyldihydromicromelin A	91885241	-8.1
Cyclomusalenone	91886690	-8.1
Nordihydroguaiaretic acid	4534	-8
9-O-Methyl-4-hydroxyboeravinone B	487168	-8
Isosaxalin	511359	-8
Setiptiline (maleate)	5282470	-8
Ajugol	6325127	-8
Pseurotin A	9845622	-8
Epivogeloside	14192590	-8
Euphroside	14589173	-8
14-Norpseurotin A	24900163	-8
9-Hydroxy-13E-labden-15-oic acid	73554047	-8
Dihydromicromelin B	91884873	-8
Artemetin acetate	91895351	-8
Lauroscholtzine	16573	-7.9
(-)-Sinoacutine	821366	-7.9
Cefdinir	6915944	-7.9
20-Deoxyingenol	11290503	-7.9
11S,12-Dihydroxyspirovetiv-1(10)-en-2-one	15385559	-7.9
4,5-Epoxyartemisinic acid	21575635	-7.9
Arteannuin M	21593315	-7.9
(3S,7S)-5,6-Dehydro-4''-de-O-methylcentrolobine	44584770	-7.9
8-Geranyloxy-5,7-dimethoxycoumarin	71307366	-7.9
p-Vinylphenyl O-β-D-apiofuranosyl -(1→6)-β-D-glucopyranoside	91895375	-7.9
ent-3β-Hydroxykaur-16-en-19-oic acid	124605001	-7.9
Pipemidic acid	4831	-7.8
Arctigenin	64981	-7.8
11-Hydroxytephrosin	155725	-7.8
Tectochrysin	5281954	-7.8
Tabernanthine	6326116	-7.8
16-O-Methyl-14,15-didehydroisovincanol	13894858	-7.8
3-Prenyl-2,4,6-trihydroxybenzophenone	14282624	-7.8
Drupacine	21586622	-7.8
Corynoxeine	44568160	-7.8
Methyl 8-hydroxy-3-(2-methoxy-2-oxoethyl)-6-methyl- 9-oxo-9H-furo[3,4-b]chromene-1-carboxylate	131864077	-7.8
Cefaclor	51039	-7.7
Isocupressic acid	6438138	-7.7
Gomisin M2	14992068	-7.7
Sequosempervirin B	70698191	-7.7
Biapenem	71339	-7.6
6-Hydroxyflavone	72279	-7.6
Cannabispiran	162936	-7.6
Oblongine	173713	-7.6
Licoricidin	480865	-7.6
Isomurralonginol acetate	13917402	-7.6
11,13-Dihydroivalin	13944074	-7.6
Prehelminthosporolactone	14165716	-7.6
α-Epoxydihydroartemisinic acid	21600809	-7.6
Isodihydrofutoquinol B	44715837	-7.6
2-Carbamoyl-3-hydroxy-1,4-naphthoquinone	91825839	-7.6
Moslosooflavone	188316	-7.5
Griseofulvin	441140	-7.5
Gancaonin G	480780	-7.5
5"-Methoxyhexahydrocurcumin	15118818	-7.5
erythro-Guaiacylglycerol β-coniferyl ether	21577856	-7.5
2',6'-Dihydroxypinobanksin	71307292	-7.5
Drim-7-ene-11,12-diol acetonide	91895461	-7.5
Nocodazole	4122	-7.4
Dehydro-α-lapachone	72734	-7.4
Oxoglaucine	97662	-7.4
Dehydrocorydaline (chloride)	160950	-7.4
3',5-Dihydroxy-4',5',6,7-tetramethoxyflavone	183329	-7.4
Germacrone 4,5-epoxide	13922652	-7.4
Secoxyloganin methyl ester	14105070	-7.4
Pterodontic acid	91895390	-7.4
1-​beta-​D-​Arabinofuranosylurac​il	18323	-7.3
Evoxine	73416	-7.3
(-)-Phillygenin	3083590	-7.3
Curcumol	14240392	-7.3
Agatholal	15559800	-7.3
Clovanediol	15599878	-7.3
7-Hydroxy-2',5,8-trimethoxyflavanone	21636238	-7.3
8β-Hydroxycadin-4-en-3-one	91885247	-7.3
3-Acetoxy-4-cadinen-8-one	91895388	-7.3
Vasicinolone	158720	-7.2
Lysionotin	160921	-7.2
Valtrate	442436	-7.2
Kaempferol 3,7,4'-trimethyl ether	5468749	-7.2
Ylangenyl acetate	14021304	-7.2
7-Hydroxy-3-prenylcoumarin	71307287	-7.2
Diaveridine	21453	-7.1
Corydalmine	161665	-7.1
7-Hydroxy-6-methoxy-3-prenylcoumarin	15947530	-7.1
15-Dihydroepioxylubimin	25200803	-7.1
Dehydroespeletone	14104352	-7
Caulophylline B	134714941	-7
Pimpinellin	4825	-6.9
Erythrocentaurin	191120	-6.9
Broussonin E	14213544	-6.9
9α,11-Dihydroxydrim-7-en-6-one	14489281	-6.9
Alismol	15934381	-6.9
4,5-Dihydroblumenol A	21630916	-6.9
Ancitabine (hydrochloride)	25050	-6.8
5,6,7,8-Tetramethoxycoumarin	151319	-6.8
Schisandrin A	155256	-6.8
Isodictamnine	442913	-6.8
trans-Zeatin	449093	-6.8
12-Hydroxyjasmonic acid	5497122	-6.8
Homalomenol A	91884956	-6.8
1,3-Dimethyluric acid	70346	-6.7
4-Methylherniarin	390807	-6.7
8-Hydroxy-3,5,7,3',4',5'-hexamethoxyflavone	15382687	-6.7
4(15),11-Oppositadien-1-ol	91895408	-6.7
Goniothalamin	6440856	-6.6
Phenyl benzoate	7169	-6.5
(S)-2-Hydroxy-3-phenylpropanoic acid	444718	-6.5
Buergerinin B	91885076	-6.5
Hippuric acid	464	-6.4
Menadione	4055	-6.4
Yohimbine	8969	-6.4
3-Butylidenephthalide	642376	-6.4
Tatarinoid A	46848157	-6.4
Sulfalene	9047	-6.3
2,3,4-Trihydroxybenzoic acid	11874	-6.3
Tetramisole (hydrochloride)	68628	-6.3
alpha-Terthienylmethanol	454740	-6.3
5-(3-Hydroxypropyl)-7-methoxybenzofuran	44568535	-6.3
Santacruzamate A	72946782	-6.3
1-Naphthol	7005	-6.2
3,4-Dimethoxyphenylacetic acid	7139	-6.2
Protocatechuic acid	72	-6.1
H-HoArg-OH	9085	-6.1
4-Methoxycinnamic acid	699414	-6.1
(-)-Rhododendrol	919205	-6.1
9-Hydroxythymol	14432748	-6.1
Ethyl β-D-ribo-hex-3-ulopyranoside	21572942	-6.1
Acetovanillone	2214	-6
Methyl 3,4,5-trimethoxybenzoate	15956	-6
Isopropyl 4-Hydroxybenzoate	20161	-6
2-Aminobenzenesulfonamide	72894	-6
p-Synephrine	854067	-6
3,4,5-Trimethoxycinnamyl alcohol	6436306	-6
4-Hydroxy-4-(methoxycarbonylmethyl) cyclohexanone	14287058	-6
Turanose	54301978	-6
2-(4-Methoxyphenyl)acetic acid	7690	-5.9
3,4,5-Trimethoxybenzoic acid	8357	-5.9
2',6'-Dihydroxy-4'-methoxyacetophenone	24135	-5.9
3-Methylxanthine	70639	-5.9
trans-Aconitic acid	444212	-5.9
Eicosapentaenoic Acid	446284	-5.9
Gentiside J	14177660	-5.9
2-Adamantanol	64149	-5.8
Eleutheroside C	9859136	-5.8
DL-Panthenol	4678	-5.7
Triethyl citrate	6506	-5.7
2,6-Dimethoxybenzoic acid	15109	-5.7
Undecanedioic acid	15816	-5.7
Cyclocerberidol	14466834	-5.7
Triacetonamine	13220	-5.6
O-Phospho-L-serine	68841	-5.5
Anethole trithione	2194	-5.4
N,N-Dimethyl-1,4-phenylenediamine	7472	-5.4
(S)-2-Hydroxysuccinic acid	222656	-5.4
1,18-Octadecanediol	520529	-5.1
Valproic acid (sodium salt)	16760703	-5
D(-)-Tartaric acid	875	-4.9
delta-Valerobetaine	14274897	-4.9
3-(Hydroxymethyl)cyclopentanol	58651115	-4.8
Cleroindicin E	91895369	-4.6
L-Serine	5951	-4.3
3-Hydroxybutyric acid	441	-4.2
Glycine	750	-3.7
Cysteamine hydrochloride	9082	-2.4

## Sheet: SYBYL
Molecule Name	Pubchem CID/SID	Total Score
Salvianolic acid A	5281793	7.7358
Rhapontin	637213	6.8648
TEA polyphenol	488179612	6.3165
Phloridzin	9912668	6.1815
Ganoderol A	13934284	6.1744
Ganoderol B	13934286	5.8981
Ganoderic acid DM	11784642	5.5816
shionone	12315507	5.5594
Dammarenediol II	10895555	5.3291
Spiratisanin B	131850447	5.2788
Codaphniphylline	12303733	5.2217
12-Ursene-3,16,22-triol	46872956	4.9585
Sauchinone	11725801	4.9048
Spiratisanin A	131850446	4.7795
ent-9-Hydroxy-15-oxokaur-16-en- 19-oic acid β-D-glucopyranosyl ester	102004618	4.758
Rivulobirin B	91885013	4.7549
Limonol	100027	4.7473
Friedelin 3,4-lactone	14105790	4.705
20-Hydroxyaflavinine	124511201	4.6187
Silibinin	31553	4.5422
3-Epikatonic acid	10434225	4.5302
Palbinone	9841735	4.5235
Deoxyisocalyciphylline B	10871574	4.4547
Filic-3-en-25-al	131848475	4.3795
Asiatic acid	119034	4.2634
Triptocalline A	44559634	4.0037
Fupenzic acid	12045007	3.8533
Jangomolide	14240958	3.8482
Dulcioic acid	101051955	3.8077
30-Oxopseudotaraxasterol	131849190	3.7431
Isodiospyrin	99298	3.7274
Wilforlide A	158477	3.6948
Walsuralactam A	125181893	3.6477
Oleanonic acid	12313704	3.5512
Tripterifordin	72369	3.537
Canophyllal	12302400	3.478
Bufotalin	12302120	3.4534
Ginkgolide A	115221	3.1739
11,12-De(methylenedioxy)danuphylline	91885229	3.1056
Soyasapogenol B	115012	3.0503
